# Supplementary material for: Adjacent habitat type affects the movement of predators suppressing soybean aphids
Source: PLoS One. 2019 Jun 18;14(6):e0218522. doi: 10.1371/journal.pone.0218522 (PMC6581284; doi:10.1371/journal.pone.0218522)
Supplement: S1 Datasets — 1) bidirectional malaise trap predator captures, 2) soybean aphid counts in the exclusion cage experiment, 3) pea aphid counts in the exclusion cage experiment, 4) predator sticky-trap counts in experimental fields, 5) aphid and predator sweep-net counts in experimental fields, 6) counts of C. septempunctata in the mark-release-recapture experiments, 7) distance travelled by C. septempunctata recaptured in the mark-release-recapture experiments, and 8) counts of C. septempunctata in bidirectional Malaise traps in the mark-release-recapture experiments. (XLSX) [file pone.0218522.s003.xlsx]

## Sheet: BMT data all weeks 2013 & 2014
year	vial_no	migration	week	setup	collected	days	mt_name	direction	border	coccd	nabd	glwd	aphidophagous_glwd	blwd	oriusd	syrd	aphidophagous_syrd	aphidophagous_totald	chrysoperla_sp_d	chrysoperla_carnea_d	chrysopa_sp_d	other_glw_d	coccinella_septempunctata_d	harmonia_axyridis_d	hippodamia_tredecimpuctata_d	hippodamia_variegata_d	chilocorus_sp_d	hyperaspis_conviva_d	psyllobora_vigintimaculata_d	allograpta_obliqua_d	chrysotoxum_plumeum_d	neocnemodon_sp_d	melastoma_millenum_d	ocyptamus_fascipennis_d	platycheirus_granditarsis_d	platycheirus_nearcticus_d	platycheirus_immarginatus_d	syritta_pipiens_d	platycheirus_hyperboreus_d	sphaerophoria_contigua_d	sphaerophoria_philanthus_d	eupeodes_latifasciata_d	eupeodes_americanus_d	eupeodes_volucris_d	syrphus_rectus_d	syrphus_ribesii_d	eupeodes_lapposyrphus_lapponicus_d	toxomerus_marginatus_d	toxomerus_geminatus_d
2013	1	E	1	22/7/2013	29/7/2013	7	CA1R_MT	SB-ALF	ALF	0	0	0.571429	0.142857	0	0	0.285714	0.285714	0.428571	0.428571	0.142857	0	0	0	0	0	0	0	0	0	0	0	0	0	0	0	0	0	0	0	0	0	0	0	0	0	0	0	0.285714	0
2013	2	I	1	22/7/2013	29/7/2013	7	CA1R_MT	ALF-SB	ALF	0.142857	0	0.142857	0	0	0	1	1	1.14286	0.142857	0	0	0	0	0.142857	0	0	0	0	0	0	0	0	0	0	0	0	0	0	0	0	0	0.428571	0	0	0	0	0	0.571429	0
2013	7	E	1	22/7/2013	29/7/2013	7	CA3MT1	SB-WHT	WHT	0	0	0.285714	0.142857	0	0	7.14286	6.85714	7	0.142857	0	0.142857	0	0	0	0	0	0	0	0	0	0	0	0	0	0	0	0	0	0	0	0	0.285714	0	0	0	0	0	6.42857	0
2013	8	I	1	22/7/2013	29/7/2013	7	CA3MT1	WHT-SB	WHT	0	0	0	0	0	0	1.28571	1.28571	1.28571	0	0	0	0	0	0	0	0	0	0	0	0	0	0	0	0	0	0	0	0	0	0	0	0	0	0	0	0.142857	0	1.14286	0
2013	9	E	1	22/7/2013	29/7/2013	7	CA3MT2	SB-GRS	GRS	0	0	0.857143	0.285714	0	0	0.428571	0.428571	0.714286	0.571429	0.142857	0.142857	0	0	0	0	0	0	0	0	0	0	0	0	0	0	0	0	0	0	0	0	0	0	0	0	0	0	0.428571	0
2013	10	I	1	22/7/2013	29/7/2013	7	CA3MT2	GRS-SB	GRS	0.285714	0	0.428571	0.142857	0	0	1.14286	1	1.42857	0.285714	0.142857	0	0	0	0.285714	0	0	0	0	0	0	0	0	0	0	0	0	0	0.142857	0	0	0	0	0	0	0	0	0	1	0
2013	11	E	2	29/7/2013	5/8/2013	7	CA1R_MT	SB-ALF	ALF	0	0	0	0	0	0	0.571429	0.571429	0.571429	0	0	0	0	0	0	0	0	0	0	0	0	0	0	0	0	0	0	0	0	0	0	0	0	0	0	0	0	0	0.571429	0
2013	12	I	2	29/7/2013	5/8/2013	7	CA1R_MT	ALF-SB	ALF	0.285714	0	0.285714	0	0	0	1.28571	1.28571	1.57143	0.142857	0	0	0.142857	0.142857	0	0.142857	0	0	0	0	0	0	0	0	0	0	0	0	0	0	0	0	0.285714	0	0.142857	0	0	0	0.857143	0
2013	17	E	2	29/7/2013	5/8/2013	7	CA3MT1	SB-WHT	WHT	0	0	0	0	0	0	5.57143	5.42857	5.42857	0	0	0	0	0	0	0	0	0	0	0	0	0	0	0	0	0	0	0	0	0	0	0	0.285714	0	0	0	0	0	5.14286	0
2013	18	I	2	29/7/2013	5/8/2013	7	CA3MT1	WHT-SB	WHT	0	0	0.142857	0	0	0	1.28571	1.14286	1.14286	0.142857	0	0	0	0	0	0	0	0	0	0	0	0	0	0	0	0	0	0	0	0	0	0	0	0	0	0	0	0	1.14286	0.142857
2013	19	E	2	29/7/2013	5/8/2013	7	CA3MT2	SB-GRS	GRS	0	0	0	0	0	0	0.285714	0.285714	0.285714	0	0	0	0	0	0	0	0	0	0	0	0	0	0	0	0	0	0	0	0	0	0	0	0.142857	0	0	0	0	0	0.142857	0
2013	20	I	2	29/7/2013	5/8/2013	7	CA3MT2	GRS-SB	GRS	0	0	0.285714	0	0	0	1	1	1	0.285714	0	0	0	0	0	0	0	0	0	0	0	0	0	0	0	0	0	0	0	0	0	0	0	0.285714	0.142857	0	0	0	0.571429	0
2013	21	E	3	5/8/2013	12/8/2013	7	CA1R_MT	SB-ALF	ALF	0.142857	0.142857	0.571429	0.285714	0	0	1.28571	1.28571	1.85714	0.285714	0.285714	0	0	0.142857	0	0	0	0	0	0	0	0	0	0	0	0	0	0	0	0	0	0	0.285714	0	0	0	0	0	1	0
2013	22	I	3	5/8/2013	12/8/2013	7	CA1R_MT	ALF-SB	ALF	0.428571	0	0.714286	0.285714	0	0	3	2.85714	3.57143	0.428571	0.285714	0	0	0.142857	0.285714	0	0	0	0	0	0	0	0	0	0	0	0	0	0	0	0.142857	0	0.571429	0	0	0	0	0	2.28571	0
2013	27	E	3	5/8/2013	12/8/2013	7	CA3MT1	SB-WHT	WHT	0	0	0.571429	0.285714	0	0	5.71429	5.28571	5.57143	0.142857	0.285714	0	0.142857	0	0	0	0	0	0	0	0	0	0	0	0	0	0	0	0.285714	0.285714	0.142857	0	0.857143	0	0	0	0	0	4	0
2013	28	I	3	5/8/2013	12/8/2013	7	CA3MT1	WHT-SB	WHT	0	0	0.714286	0.285714	0	0	1.85714	1.85714	2.14286	0.428571	0.285714	0	0	0	0	0	0	0	0	0	0	0	0	0	0	0	0	0	0	0.142857	0	0	0	0	0	0	0	0	1.71429	0
2013	29	E	3	5/8/2013	12/8/2013	7	CA3MT2	SB-GRS	GRS	0.142857	0	0.142857	0	0	0.285714	0.857143	0.857143	1.28571	0.142857	0	0	0	0	0.142857	0	0	0	0	0	0	0	0	0	0	0	0	0	0	0	0	0	0.428571	0	0	0	0	0	0.428571	0
2013	30	I	3	5/8/2013	12/8/2013	7	CA3MT2	GRS-SB	GRS	0	0	0	0	0.142857	0	2.14286	1.85714	2	0	0	0	0	0	0	0	0	0	0	0	0	0	0	0	0	0	0	0	0	0.142857	0.142857	0	0.285714	0	0	0	0	0	1.42857	0.142857
2013	33	E	1	23/7/2013	30/7/2013	7	MO3MT	SB-CAN	CAN	0	0	4.42857	0.714286	0	0	52.2857	51.7143	52.4286	3.71429	0.571429	0.142857	0	0	0	0	0	0	0	0	0	0	0	0	0	0	0.142857	0	0	0	0	0	1.14286	0	0.142857	0	0	0	50.4286	0.428571
2013	34	I	1	23/7/2013	30/7/2013	7	MO3MT	CAN-SB	CAN	0	0	3	0.428571	0	0	5.57143	5.14286	5.57143	2.57143	0.428571	0	0	0	0	0	0	0	0	0	0	0	0	0	0	0	0	0	0	0	0.285714	0	0	0	0	0	0	0	5.14286	0.142857
2013	39	E	2	30/7/2013	7/8/2013	7	MO3MT	SB-CAN	CAN	0	0	1.42857	0.428571	0	0	59.1429	58.1429	58.5714	1	0.428571	0	0	0	0	0	0	0	0	0	0	0	0	0	0	0	0	0	0	0	0.857143	0.285714	3	0	0.857143	0	0	0	54	0.142857
2013	40	I	2	30/7/2013	7/7/2013	7	MO3MT	CAN-SB	CAN	0	0	0.857143	0	0	0	18	17.8571	17.8571	0.857143	0	0	0	0	0	0	0	0	0	0	0	0	0	0	0	0	0	0	0	0	0.142857	0.142857	0.428571	0	0	0	0	0	17.2857	0
2013	45	E	3	7/8/2013	14/8/2013	7	MO3MT	SB-CAN	CAN	0.142857	0.142857	0.714286	0.285714	0	0	43.4286	40.7143	41.2857	0.428571	0.285714	0	0	0	0	0.142857	0	0	0	0	0	0	0	0	0	0	0.142857	0	0.285714	0	1.71429	3	0.285714	0.285714	0	0	0	0	37.1429	0.571429
2013	46	I	3	7/8/2013	14/8/2013	7	MO3MT	CAN-SB	CAN	0.142857	0	0.428571	0	0	0	12.5714	11.4286	11.5714	0.428571	0	0	0	0	0	0.142857	0	0	0	0	0	0	0	0	0	0	0	0	0	0	1	1.57143	0.142857	0	0.142857	0.142857	0	0	9.42857	0.142857
2013	49	E	1	23/7/2013	30/7/2013	7	EM1MT	SB-NV	NV	0	0	0.142857	0	0	0	0	0	0	0.142857	0	0	0	0	0	0	0	0	0	0	0	0	0	0	0	0	0	0	0	0	0	0	0	0	0	0	0	0	0	0
2013	50	I	1	23/7/2013	30/7/2013	7	EM1MT	NV-SB	NV	0.142857	0	0.428571	0.285714	0.142857	0	1.57143	1.14286	1.71429	0.142857	0.142857	0.142857	0	0	0.142857	0	0	0	0	0	0.285714	0	0	0	0	0	0	0	0.142857	0	0	0	0.428571	0	0.142857	0	0.142857	0	0.142857	0.142857
2013	51	E	1	23/7/2013	30/7/2013	7	EM2MT	SB-NV	NV	0	0	0	0	0	0	1.57143	1.42857	1.42857	0	0	0	0	0	0	0	0	0	0	0	0	0	0	0	0	0	0	0	0	0	0	0	0	0	0.714286	0.142857	0	0	0.571429	0.142857
2013	52	I	1	23/7/2013	30/7/2013	7	EM2MT	NV-SB	NV	0	0.142857	0	0	0	0.142857	9	8.57143	8.85714	0	0	0	0	0	0	0	0	0	0	0	0.285714	0	0	0	0	0	0	0	0	0	0	0	1.57143	0.285714	2.71429	0.285714	0	0	3.42857	0.428571
2013	53	E	1	23/7/2013	30/7/2013	7	EM3MT	SB-(Rd)-ALF	ALF	0	0	0.428571	0.142857	0	0	1.42857	1.42857	1.57143	0.285714	0.142857	0	0	0	0	0	0	0	0	0	0	0	0	0	0	0	0	0	0	0	0	0.142857	0.142857	0	0	0.142857	0	0	1	0
2013	54	I	1	23/7/2013	30/7/2013	7	EM3MT	ALF-(Rd)-SB	ALF	0.142857	0	0.571429	0.142857	0	0	1.85714	1.85714	2.14286	0.428571	0.142857	0	0	0	0.142857	0	0	0	0	0	0	0	0	0	0	0	0	0	0	0	0	0	0	0	0.142857	0	0	0	1.71429	0
2013	55	E	2	30/7/2013	7/8/2013	7	EM1MT	SB-NV	NV	0	0	0.142857	0	0	0	0.285714	0	0	0.142857	0	0	0	0	0	0	0	0	0	0	0	0	0	0	0	0	0	0	0	0	0	0	0	0	0	0	0	0	0	0.285714
2013	56	I	2	30/7/2013	7/8/2013	7	EM1MT	NV-SB	NV	0.428571	0	2	0	0	0	6.57143	5.71429	6.14286	2	0	0	0	0	0.428571	0	0	0	0	0	0.142857	0	0	0	0	0	0	0	0.285714	0.428571	0.142857	0	0.285714	0.857143	0.571429	0	0	0.142857	3.42857	0.285714
2013	57	E	2	30/7/2013	7/8/2013	7	EM2MT	SB-NV	NV	0	0	0	0	0	0	0.857143	0.857143	0.857143	0	0	0	0	0	0	0	0	0	0	0	0	0	0	0	0	0	0	0	0	0	0	0	0	0	0.142857	0	0	0	0.714286	0
2013	58	I	2	30/8/2013	7/8/2013	7	EM2MT	NV-SB	NV	0	0	0.285714	0.142857	0	0.142857	12	10.8571	11.1429	0.142857	0.142857	0	0	0	0	0	0	0	0	0	0	0	0	0	0	0	0	0	0.571429	0.142857	0	0	0	0	3.57143	0.428571	0	0	6.71429	0.571429
2013	59	E	2	30/7/2013	7/8/2013	7	EM3MT	SB-(Rd)-ALF	ALF	0	0	0.571429	0.142857	0	0	2.42857	2.14286	2.28571	0.428571	0.142857	0	0	0	0	0	0	0	0	0	0	0	0	0	0	0	0	0	0.285714	0	0	0	0.428571	0	0	0	0	0	1.71429	0
2013	60	I	2	30/7/2013	7/8/2013	7	EM3MT	ALF-(Rd)-SB	ALF	0.285714	0	1.57143	0.142857	0	0	2.71429	2.28571	2.71429	1.42857	0.142857	0	0	0.285714	0	0	0	0	0	0	0	0	0	0	0	0	0	0	0.142857	0	0.285714	0.142857	0	0	0.428571	0	0	0	1.71429	0
2013	61	E	3	7/8/2013	14/8/2013	7	EM1MT	SB-NV	NV	0	0	0	0	0	0	0.285714	0.285714	0.285714	0	0	0	0	0	0	0	0	0	0	0	0	0	0	0	0	0	0	0	0	0	0	0	0	0	0	0	0	0	0.285714	0
2013	62	I	3	7/7/2013	14/7/2013	7	EM1MT	NV-SB	NV	0.142857	0	0.285714	0	0.571429	0	3.28571	2.57143	3.28571	0.285714	0	0	0	0	0.142857	0	0	0	0	0	0	0	0	0	0	0	0	0	0.285714	0.142857	0.142857	0	0.285714	0	1	0	0	0	1.14286	0.285714
2013	63	E	3	7/8/2013	14/8/2013	7	EM2MT	SB-NV	NV	0	0	0	0	0	0	0	0	0	0	0	0	0	0	0	0	0	0	0	0	0	0	0	0	0	0	0	0	0	0	0	0	0	0	0	0	0	0	0	0
2013	64	I	3	7/8/2013	14/8/2013	7	EM2MT	NV-SB	NV	0	0	0.142857	0	0	0	6.42857	5.42857	5.42857	0.142857	0	0	0	0	0	0	0	0	0	0	0	0	0	0	0	0	0	0	0	0.285714	0.142857	0	0.142857	0	0.428571	0.285714	0	0	4.28571	0.857143
2013	65	E	3	7/8/2013	14/8/2013	7	EM3MT	SB-(Rd)-ALF	ALF	0	0	1.14286	0.428571	0	0.142857	2.71429	2.57143	3.14286	0.714286	0.428571	0	0	0	0	0	0	0	0	0	0	0	0	0	0	0	0	0	0	0.142857	0.142857	0.142857	0.142857	0	0.571429	0	0	0	1.57143	0
2013	66	I	3	7/8/2013	14/8/2013	7	EM3MT	ALF-(Rd)-SB	ALF	0	0	0.142857	0	0	0.142857	4.14286	3.57143	3.71429	0.142857	0	0	0	0	0	0	0	0	0	0	0	0	0	0	0	0	0	0	0	0	0.571429	0.142857	0.428571	0.142857	0.142857	0	0	0	2.71429	0
2013	67	E	1	22/7/2013	29/7/2013	7	GLE_MT	SB-NV	NV	0	0	0.142857	0	0	0	9.28571	8.85714	8.85714	0.142857	0	0	0	0	0	0	0	0	0	0	0.428571	0	0	0	0	0	0	0	0	0	0	0	1.28571	0	1.14286	0	0	0	6	0.428571
2013	68	I	1	22/7/2013	29/7/2013	7	GLE_MT	NV-SB	NV	0	0	1.28571	0.428571	0	0	20.1429	19.8571	20.2857	0.857143	0.428571	0	0	0	0	0	0	0	0	0	1	0	0	0.142857	0	0	0	0	0.142857	0	0	0	0.857143	0	2.57143	0	0	0	15.2857	0.142857
2013	69	E	2	29/7/2013	5/8/2013	7	GLE_MT	SB-NV	NV	0	0	0	0	0	0	5.28571	5	5	0	0	0	0	0	0	0	0	0	0	0	0	0	0	0	0	0	0	0	0.142857	0	0.142857	0	0	0	0	0	0	0	5	0
2013	70	I	2	29/7/2013	5/8/2013	7	GLE_MT	NV-SB	NV	0.285714	0.142857	0.428571	0	0	0.285714	23.8571	21.8571	22.5714	0.428571	0	0	0	0.142857	0.142857	0	0	0	0	0	0.285714	0	0	0.142857	0	0	0	0	0.714286	0.142857	0.714286	0.428571	0.142857	0	0.142857	0	0	0	20.5714	0.571429
2013	71	E	3	5/8/2013	12/8/2013	7	GLE_MT	SB-NV	NV	0.142857	0	0.285714	0	0	0	3.71429	2	2.14286	0.285714	0	0	0	0	0	0	0	0	0.142857	0	0	0	0	0	0	0	0	0	0.142857	0.142857	0	0	0	0	0	0	0	0	1.85714	1.57143
2013	72	I	3	5/8/2013	12/8/2013	7	GLE_MT	NV-SB	NV	0	0	0.428571	0	0.285714	0	21	13.7143	14	0.428571	0	0	0	0	0	0	0	0	0	0	0	0	0	0	0	0	0	0	0.285714	0.571429	0.142857	0	0	0	0.285714	0	0	0	12.8571	6.85714
2013	73	E	1	24/7/2013	31/7/2013	7	LB1MT1	SB-CAN	CAN	0	0	0.857143	0.142857	0	0	4.28571	3.42857	3.57143	0.714286	0.142857	0	0	0	0	0	0	0	0	0	0	0	0	0	0	0.142857	0.142857	0	0	0	0	0.142857	0.428571	0	0.714286	0	0	0.142857	2.14286	0.428571
2013	74	I	1	24/7/2013	31/7/2013	7	LB1MT1	CAN-SB	CAN	0.285714	0	0.142857	0	0	0	3.28571	2.28571	2.57143	0.142857	0	0	0	0	0.285714	0	0	0	0	0	0	0	0	0	0	0	0.142857	0	0	0	0.142857	0.142857	0.142857	0	0.142857	0	0	0.142857	1.85714	0.571429
2013	75	E	1	24/7/2013	31/7/2013	7	LB1MT2	SB-NV	NV	0	0	0	0	0	0	0	0	0	0	0	0	0	0	0	0	0	0	0	0	0	0	0	0	0	0	0	0	0	0	0	0	0	0	0	0	0	0	0	0
2013	76	I	1	24/7/2013	31/7/2013	7	LB1MT2	NV-SB	NV	0	0	0.142857	0.142857	0	0	2	0.857143	1	0	0.142857	0	0	0	0	0	0	0	0	0	0	0	0	0	0	0	0	0	0	0	0	0	0.142857	0	0	0	0	0	0.714286	0.857143
2013	77	E	1	24/7/2013	31/7/2013	7	LB5MT	SB-ALF	ALF	0	0	1.14286	0.142857	0.142857	0	2.28571	2	2.28571	1	0.142857	0	0	0	0	0	0	0	0	0	0	0	0	0	0	0	0	0	0	0	0.285714	0	0	0	0	0.571429	0	0	1.42857	0
2013	78	I	1	24/7/2013	31/7/2013	7	LB5MT	ALF-SB	ALF	0.142857	0	1.42857	0.285714	0	0	1.14286	0.714286	1.14286	1.14286	0.285714	0	0	0	0.142857	0	0	0	0	0	0	0	0	0	0	0	0.428571	0	0	0	0	0.142857	0.142857	0	0.142857	0	0	0	0.285714	0
2013	79	E	1	24/7/2013	31/7/2013	7	LB6MT	SB-NV	NV	0	0	0	0	0	0	0.571429	0.571429	0.571429	0	0	0	0	0	0	0	0	0	0	0	0	0	0	0	0	0	0	0	0	0	0	0	0	0	0	0	0	0	0.571429	0
2013	80	I	1	24/7/2013	31/7/2013	7	LB6MT	NV-SB	NV	0	0	0	0	0	0.142857	0.571429	0.142857	0.285714	0	0	0	0	0	0	0	0	0	0	0	0	0	0	0	0	0	0	0	0	0	0	0	0	0	0	0	0	0	0.142857	0.285714
2013	81	E	2	31/7/2013	8/8/2013	8	LB1MT1	SB-CAN	CAN	0	0	0	0	0	0	3.375	2.875	2.875	0	0	0	0	0	0	0	0	0	0	0	0	0	0	0	0	0	0	0	0	0	0.125	0	0.125	0	0	0	0	0	2.75	0.25
2013	82	I	2	31/7/2013	8/8/2013	8	LB1MT1	CAN-SB	CAN	0	0	0.125	0	0	0	4.875	3.875	3.875	0.125	0	0	0	0	0	0	0	0	0	0	0	0.125	0	0	0	0	0	0	0	0	0.125	0	0.25	0	0	0	0	0	3.625	0.375
2013	83	E	2	31/7/2013	8/8/2013	8	LB1MT2	SB-NV	NV	0	0	0	0	0	0	0.375	0.375	0.375	0	0	0	0	0	0	0	0	0	0	0	0	0	0	0	0	0	0	0	0	0	0	0	0	0	0	0	0	0	0.375	0
2013	84	I	2	31/7/2013	8/8/2013	8	LB1MT2	NV-SB	NV	0.375	0	0.375	0.125	0	0	1.5	0.5	1	0.25	0.125	0	0	0	0.125	0.125	0	0.125	0	0	0	0	0.125	0	0	0	0	0	0	0	0	0	0	0	0	0	0.125	0	0.375	0.875
2013	85	E	2	31/7/2013	8/8/2013	8	LB5MT	SB-ALF	ALF	0	0	2.125	0.5	0	0	4.125	3.75	4.25	1.625	0.375	0.125	0	0	0	0	0	0	0	0	0	0	0	0	0	0	0.125	0	0.125	0	0	0	1	0	0.875	0	0	0.125	1.875	0
2013	86	I	2	31/7/2013	8/8/2013	8	LB5MT	ALF-SB	ALF	0.125	0	1.25	0.875	0	0.25	2.125	1.875	3.125	0.375	0.875	0	0	0	0.125	0	0	0	0	0	0	0	0	0	0	0	0.125	0	0	0	0	0	0.5	0	0.625	0	0	0	0.75	0.125
2013	87	E	2	31/7/2013	8/8/2013	8	LB6MT	SB-NV	NV	0	0	0	0	0	0	0.875	0.625	0.625	0	0	0	0	0	0	0	0	0	0	0	0	0	0	0	0	0	0	0	0	0	0	0	0	0	0	0	0	0	0.625	0.25
2013	88	I	2	31/7/2013	8/8/2013	8	LB6MT	NV-SB	NV	0.125	0	0	0	0	0.125	0.875	0.25	0.5	0	0	0	0	0.125	0	0	0	0	0	0	0	0	0	0	0	0	0	0	0	0	0	0	0	0	0	0	0	0	0.25	0.5
2013	89	E	3	8/8/2013	15/8/2013	7	LB1MT1	SB-CAN	CAN	0	0	0.142857	0	0.714286	0	3.57143	3.42857	4.14286	0.142857	0	0	0	0	0	0	0	0	0	0	0	0	0	0	0	0	0	0	0	0	0.142857	0.142857	0	0	0.142857	0	0	0	3.14286	0
2013	90	I	3	8/8/2013	15/8/2013	7	LB1MT1	CAN-SB	CAN	0.142857	0	0	0	0.142857	0	3.42857	3	3.28571	0	0	0	0	0	0.142857	0	0	0	0	0	0	0	0	0	0	0	0	0	0	0	0.285714	0	0.285714	0	0	0	0	0	2.71429	0
2013	91	E	3	8/8/2013	15/8/2013	7	LB1MT2	SB-NV	NV	0.142857	0	0	0	0.142857	0	0	0	0.285714	0	0	0	0	0	0	0	0	0	0	0.142857	0	0	0	0	0	0	0	0	0	0	0	0	0	0	0	0	0	0	0	0
2013	92	I	3	8/8/2013	15/8/2013	7	LB1MT2	NV-SB	NV	0	0	0.142857	0.142857	0	0	1	0.285714	0.428571	0	0.142857	0	0	0	0	0	0	0	0	0	0	0.142857	0.142857	0	0	0	0	0	0	0	0	0	0	0	0	0	0	0	0.285714	0.428571
2013	93	E	3	8/8/2013	15/8/2013	7	LB5MT	SB-ALF	ALF	0	0.142857	1	0	0.142857	0	3.42857	3.28571	3.57143	1	0	0	0	0	0	0	0	0	0	0	0	0	0	0	0	0	0	0	0	0	0.142857	0	0	0	0.428571	0	0	0	2.85714	0
2013	94	I	3	8/8/2013	15/8/2013	7	LB5MT	ALF-SB	ALF	0	0	2	0.285714	0	0.142857	4.28571	3.71429	4.14286	1.71429	0.285714	0	0	0	0	0	0	0	0	0	0	0	0	0	0	0	0	0	0	0	0.428571	0.428571	0.857143	0	0.714286	0	0	0	1.71429	0.142857
2013	95	E	3	8/8/2013	15/8/2013	7	LB6MT	SB-NV	NV	0	0.142857	0	0	0	0	0	0	0.142857	0	0	0	0	0	0	0	0	0	0	0	0	0	0	0	0	0	0	0	0	0	0	0	0	0	0	0	0	0	0	0
2013	96	I	3	8/8/2013	15/8/2013	7	LB6MT	NV-SB	NV	0.142857	0	0	0	0	0.142857	1.57143	0.428571	0.714286	0	0	0	0	0	0	0	0	0	0	0.142857	0	0.142857	0	0	0	0	0	0	0	0	0	0	0.142857	0	0	0	0.142857	0	0.142857	1
2013	97	E	1	26/7/2013	2/8/2013	7	GI1MT	SB-ALF	ALF	0	0	0	0	0	0	3.57143	3.28571	3.28571	0	0	0	0	0	0	0	0	0	0	0	0	0	0	0	0	0	0	0	0	0	0	0.285714	1.42857	0	0	0.571429	0	0	1	0.285714
2013	98	I	1	26/7/2013	2/8/2013	7	GI1MT	ALF-SB	ALF	0.285714	0	0.142857	0	0	0	0.142857	0.142857	0.428571	0.142857	0	0	0	0	0.285714	0	0	0	0	0	0	0	0	0	0	0	0	0	0	0	0	0	0.142857	0	0	0	0	0	0	0
2013	101	E	1	26/7/2013	2/8/2013	7	GI5MT	SB-CAN	CAN	0	0	0.571429	0.142857	0	0	5.14286	4.14286	4.28571	0.428571	0.142857	0	0	0	0	0	0	0	0	0	0	0	0	0	0	0	0	0	0	0.428571	0.571429	0	0	0	0	0.285714	0	0	3.42857	0.285714
2013	102	I	1	26/7/2013	2/8/2013	7	GI5MT	CAN-SB	CAN	0	0	0	0	0	0	0.142857	0.142857	0.142857	0	0	0	0	0	0	0	0	0	0	0	0	0	0	0	0	0	0	0	0	0	0	0.142857	0	0	0	0	0	0	0	0
2013	103	E	2	2/8/2013	9/8/2013	7	GI1MT	SB-ALF	ALF	0	0	0.142857	0	0	0	2	1.42857	1.42857	0.142857	0	0	0	0	0	0	0	0	0	0	0.142857	0	0	0	0	0	0	0	0	0	0.142857	0	0.857143	0	0.142857	0	0	0.142857	0.285714	0.142857
2013	104	I	2	2/8/2013	9/8/2013	7	GI1MT	ALF-SB	ALF	0.285714	0	0.428571	0	0	0.714286	1	0.714286	1.71429	0.428571	0	0	0	0.142857	0	0.142857	0	0	0	0	0	0	0	0	0	0	0	0	0.142857	0	0	0	0.571429	0	0	0	0	0	0.142857	0
2013	107	E	2	2/8/2013	9/8/2013	7	GI5MT	SB-CAN	CAN	0	0	0	0	0	0	2.57143	1.85714	1.85714	0	0	0	0	0	0	0	0	0	0	0	0	0	0	0	0	0	0	0	0	0	0.428571	0.571429	0	0	0	0	0	0	1.28571	0.285714
2013	108	I	2	2/8/2013	9/8/2013	7	GI5MT	CAN-SB	CAN	0.285714	0	0.142857	0	0	0	0.571429	0.428571	0.714286	0.142857	0	0	0	0	0	0.285714	0	0	0	0	0	0	0	0	0	0	0	0	0	0	0	0.142857	0	0	0	0	0	0	0.285714	0.142857
2013	109	E	3	9/8/2013	16/8/2013	7	GI1MT	SB-ALF	ALF	0.285714	0	0	0	0	0	2.28571	1.42857	1.71429	0	0	0	0	0	0	0.285714	0	0	0	0	0	0	0	0	0	0	0	0	0	0	0.428571	0	0	0	0	0	0	0	1.42857	0.428571
2013	110	I	3	9/8/2013	16/8/2013	7	GI1MT	ALF-SB	ALF	0	0	0.142857	0.142857	0	0	1.14286	0.857143	1	0	0.142857	0	0	0	0	0	0	0	0	0	0	0.142857	0	0	0	0	0	0	0	0	0.142857	0	0.142857	0.142857	0.285714	0	0	0	0.285714	0
2013	113	E	3	9/8/2013	16/8/2013	7	GI5MT	SB-CAN	CAN	0.142857	0	0.428571	0.428571	0	0	4.14286	3.28571	3.85714	0	0.428571	0	0	0	0	0.142857	0	0	0	0	0	0	0	0	0	0	0	0	0	0	0.142857	0.571429	0.142857	0	0	0	0	0	2.57143	0.714286
2013	114	I	3	9/8/2013	16/8/2013	7	GI5MT	CAN-SB	CAN	0	0	0	0	0.285714	0	0.714286	0.142857	0.428571	0	0	0	0	0	0	0	0	0	0	0	0	0	0	0	0	0	0	0	0	0	0.285714	0	0	0	0	0	0	0	0.142857	0.285714
2014	47	I	2	7.Aug.2014	14.Aug.2014	7	14 LE1 MT	WHT-SB	WHT	0.142857	0	0.142857	0.142857	0.142857	0	23.4286	23.4286	23.8571	0	0	0.142857	0	0	0	0.142857	0	0	0	0	0	0	0	0	0	0	0	0	0	0	0	0	0	0	0	0	0	0	23.4286	0
2014	56,57	I	2	7.Aug.2014	14.Aug.2014	7	14 AL2 MT	WHT-SB	WHT	0.285714	0	0	0	0.571429	0	63.7143	61.8571	62.7143	0	0	0	0	0.142857	0	0.142857	0	0	0	0	0	0	0	0	0	0	0.142857	0.428571	0	1.42857	1.14286	2.14286	2	0	11.8571	0	0	0.142857	44	0.428571
2014	65	I	1	31.Jul.2014	7.Aug.2014	7	14 AL2 MT	WHT-SB	WHT	0.142857	0	0.142857	0.142857	0.142857	0	23.8571	23.8571	24.2857	0	0	0.142857	0	0.142857	0	0	0	0	0	0	0	0	0	0	0	0	0	0	0	0	0	0	0	0	0	0	0	0	23.8571	0
2014	75	I	1	31.Jul.2014	7.Aug.2014	7	14 LE1 MT	WHT-SB	WHT	0	0	0.285714	0.285714	0	0	7.14286	7.14286	7.42857	0	0	0.285714	0	0	0	0	0	0	0	0	0	0	0	0	0	0	0	0	0	0	0	0	0	0	0	0	0	0	7.14286	0
2014	133134	I	3	14.Aug.2014	21.Aug.2014	7	14 LE1 MT	WHT-SB	WHT	0.571429	0	0	0	0.285714	1	18.5714	18.5714	20.4286	0	0	0	0	0.142857	0	0.428571	0	0	0	0	0	0	0	0	0	0	0	0	0	0	0	0	0	0	0	0	0	0	18.5714	0
2014	150151152	I	3	14.Aug.2014	21.Aug.2014	7	14 AL2 MT	WHT-SB	WHT	1	0	0	0	0.285714	0	41	41	42.2857	0	0	0	0	0.428571	0	0.428571	0	0	0	0	0	0	0	0	0	0	0	0	0	0	0	0	0	0	0	0	0	0	41	0
2014	244	I	4	21.Aug.2014	28.Aug.2014	7	14 LE1 MT	WHT-SB	WHT	0.285714	0	0	0	0.142857	0.142857	9.28571	9.28571	9.85714	0	0	0	0	0.285714	0	0	0	0	0	0	0	0	0	0	0	0	0	0	0	0	0	0	0	0	0	0	0	0	9.28571	0
2014	245246	I	4	21.Aug.2014	28.Aug.2014	7	14 AL2 MT	WHT-SB	WHT	1.71429	0	0	0	0	0.285714	31.4286	31.4286	33.4286	0	0	0	0	1	0	0.571429	0	0	0	0	0	0	0	0	0	0	0	0	0	0	0	0	0	0	0	0	0	0	31.4286	0
2014	52	E	2	7.Aug.2014	14.Aug.2014	7	14 LE1 MT	SB-WHT	WHT	0	0	0.428571	0.428571	0	0	40.2857	40.2857	40.7143	0	0.285714	0.142857	0	0	0	0	0	0	0	0	0	0	0	0	0	0	0	0	0	0	0	0	0	0	0	0	0	0	40.2857	0
2014	58	E	2	7.Aug.2014	14.Aug.2014	7	14 AL2 MT	SB-WHT	WHT	0.285714	0	0	0	0	0	25.8571	25	25.2857	0	0	0	0	0.142857	0	0	0.142857	0	0	0	0	0	0	0	0	0	0	0	0	0	0.285714	0.142857	2.57143	0	2.85714	0	0	0	19.4286	0.571429
2014	69	E	1	31.Jul.2014	7.Aug.2014	7	14 AL2 MT	SB-WHT	WHT	0.142857	0	0.285714	0.285714	0	0.571429	24.4286	24.1429	25.1429	0	0.285714	0	0	0.142857	0	0	0	0	0	0	0	0	0	0	0	0	0	0	0	0	0	0	0.285714	0	0.142857	0	0	0	23.7143	0.285714
2014	79	E	1	31.Jul.2014	7.Aug.2014	7	14 LE1 MT	SB-WHT	WHT	0	0	0.142857	0.142857	0	0.285714	9.71429	9.71429	10.1429	0	0	0.142857	0	0	0	0	0	0	0	0	0	0	0	0	0	0	0	0	0	0	0	0	0	0	0	0	0	0	9.71429	0
2014	136	E	3	14.Aug.2014	21.Aug.2014	7	14 LE1 MT	SB-WHT	WHT	0.571429	0	0	0	0	0.857143	7.14286	7.14286	8.57143	0	0	0	0	0.285714	0	0.285714	0	0	0	0	0	0	0	0	0	0	0	0	0	0	0	0	0	0	0	0	0	0	7.14286	0
2014	156157	E	3	14.Aug.2014	21.Aug.2014	7	14 AL2 MT	SB-WHT	WHT	1.28571	0	0	0	0	0.428571	44.2857	44.2857	46	0	0	0	0	0.428571	0	0.571429	0.142857	0	0	0	0	0	0	0	0	0	0	0	0	0	0	0	0	0	0	0	0	0	44.2857	0
2014	252	E	4	21.Aug.2014	28.Aug.2014	7	14 LE1 MT	SB-WHT	WHT	0.428571	0	0	0	0.142857	0.285714	3.85714	3.85714	4.71429	0	0	0	0	0.142857	0	0.142857	0.142857	0	0	0	0	0	0	0	0	0	0	0	0	0	0	0	0	0	0	0	0	0	3.85714	0
2014	253	E	4	21.Aug.2014	28.Aug.2014	7	14 AL2 MT	SB-WHT	WHT	0.428571	0	0	0	0.142857	0.142857	17.4286	17.4286	18.1429	0	0	0	0	0.428571	0	0	0	0	0	0	0	0	0	0	0	0	0	0	0	0	0	0	0	0	0	0	0	0	17.4286	0
2014	3	E	1	28.Jul.2014	4.Aug.2014	7	14 GLE MT	SB-NV	NV	0	0	0	0	0.142857	0.285714	2.14286	1.42857	1.85714	0	0	0	0	0	0	0	0	0	0	0	0	0	0	0	0	0	0.142857	0.142857	0	0	0	0	0	0	0.142857	0	0	0	1.14286	0.571429
2014	10	E	1	28.Jul.2014	4.Aug.2014	7	14 LB2 MT	SB-NV	NV	0	0	0.142857	0.142857	0	0	0.857143	0.285714	0.428571	0	0	0.142857	0	0	0	0	0	0	0	0	0	0.142857	0	0	0	0	0	0	0	0	0	0	0.142857	0	0	0	0	0	0.142857	0.285714
2014	21	E	1	29.Jul.2014	5.Aug.2014	7	14 CA4 MT	SB-NV	NV	0	0	0	0	0	0	0.142857	0.142857	0.142857	0	0	0	0	0	0	0	0	0	0	0	0	0	0	0	0	0	0	0	0	0	0	0	0	0	0	0	0	0	0.142857	0
2014	30	E	1	30.Jul.2014	6.Aug.2014	7	14 GI3 MT	SB-NV	NV	0	0	0.142857	0.142857	0.142857	0	0.571429	0.571429	0.857143	0	0	0.142857	0	0	0	0	0	0	0	0	0	0	0	0	0	0	0	0	0	0	0	0	0	0	0	0	0	0	0.571429	0
2014	46	E	2	7.Aug.2014	14.Aug.2014	7	14 EM3 MT	SB-NV	NV	0	0	0	0	0	0	27.4286	25	25	0	0	0	0	0	0	0	0	0	0	0	0	0	0	0	0	0	0.142857	0.285714	0	0.142857	0.428571	0.142857	3.57143	0	4.28571	0.142857	0	0	16.4286	1.85714
2014	63,64	E	2	7.Aug.2014	14.Aug.2014	7	14 EM1 MT2	SB-NV	NV	0	0	0	0	0	0	16.2857	16.2857	16.2857	0	0	0	0	0	0	0	0	0	0	0	0	0	0	0	0	0	0	0	0	0	0	0	0	0	0	0	0	0	16.2857	0
2014	66	E	1	31.Jul.2014	7.Aug.2014	7	14 EM3 MT	SB-NV	NV	0	0	0	0	0	0	6.28571	6.28571	6.28571	0	0	0	0	0	0	0	0	0	0	0	0	0	0	0	0	0	0	0	0	0	0	0	0	0	0	0	0	0	6.28571	0
2014	70	E	1	31.Jul.2014	7.Aug.2014	7	14 EM1 MT2	SB-NV	NV	0	0	0.285714	0.285714	0.142857	0	18.8571	14.5714	15	0	0	0.285714	0	0	0	0	0	0	0	0	0	0	0	0	0	0	0	0	0	0	0.142857	0	1.28571	0	4.28571	0	0	0	9	4.14286
2014	93	E	2	4.Aug.2014	11.Aug.2014	7	14 LB2 MT	SB-NV	NV	0	0	0	0	0	0	2.42857	2.42857	2.42857	0	0	0	0	0	0	0	0	0	0	0	0	0	0	0	0	0	0	0	0	0	0	0	0	0	0	0	0	0	2.42857	0
2014	97	E	2	5.Aug.2014	12.Aug.2014	7	14 CA4 MT	SB-NV	NV	0	0	0	0	0.428571	0	1.42857	1.42857	1.85714	0	0	0	0	0	0	0	0	0	0	0	0	0	0	0	0	0	0	0	0	0	0	0	0	0	0	0	0	0	1.42857	0
2014	113	E	2	4.Aug.2014	11.Aug.2014	7	14 GLE MT	SB-NV	NV	0	0	0	0	0	0	8.71429	8.71429	8.71429	0	0	0	0	0	0	0	0	0	0	0	0	0	0	0	0	0	0	0	0	0	0	0	0	0	0	0	0	0	8.71429	0
2014	129	E	2	6.Aug.2014	13.Aug.2014	7	14 GI3 MT	SB-NV	NV	0.142857	0	0.142857	0.142857	0.142857	0.428571	1.42857	1.42857	2.28571	0	0.142857	0	0	0	0.142857	0	0	0	0	0	0	0	0	0	0	0	0	0	0	0	0	0	0	0	0	0	0	0	1.42857	0
2014	148	E	3	14.Aug.2014	21.Aug.2014	7	14 EM1 MT2	SB-NV	NV	0	0	0	0	0.142857	0	9.71429	9.71429	9.85714	0	0	0	0	0	0	0	0	0	0	0	0	0	0	0	0	0	0	0	0	0	0	0	0	0	0	0	0	0	9.71429	0
2014	173	E	3	14.Aug.2014	21.Aug.2014	7	14 EM3 MT	SB-NV	NV	0.142857	0	0	0	0.285714	0	10.8571	10.8571	11.2857	0	0	0	0	0	0.142857	0	0	0	0	0	0	0	0	0	0	0	0	0	0	0	0	0	0	0	0	0	0	0	10.8571	0
2014	176	E	3	13.Aug.2014	20.Aug.2014	7	14 GI3 MT	SB-NV	NV	0	0	0	0	0.142857	0	0.857143	0.857143	1	0	0	0	0	0	0	0	0	0	0	0	0	0	0	0	0	0	0	0	0	0	0	0	0	0	0	0	0	0	0.857143	0
2014	177	E	3	12.Aug.2014	19.Aug.2014	7	14 CA4 MT	SB-NV	NV	0	0	0	0	0.285714	0.142857	1.57143	1.57143	2	0	0	0	0	0	0	0	0	0	0	0	0	0	0	0	0	0	0	0	0	0	0	0	0	0	0	0	0	0	1.57143	0
2014	194	E	3	11.Aug.2014	18.Aug.2014	7	14 GLE MT	SB-NV	NV	0	0	0	0	0.142857	0	9.85714	9.85714	10	0	0	0	0	0	0	0	0	0	0	0	0	0	0	0	0	0	0	0	0	0	0	0	0	0	0	0	0	0	9.85714	0
2014	211	E	3	11.Aug.2014	18.Aug.2014	7	14 LB2 MT	SB-NV	NV	0	0	0.142857	0.142857	0	0.142857	2.14286	2.14286	2.42857	0	0.142857	0	0	0	0	0	0	0	0	0	0	0	0	0	0	0	0	0	0	0	0	0	0	0	0	0	0	0	2.14286	0
2014	219	E	4	19.Aug.2014	26.Aug.2014	7	14 CA4 MT	SB-NV	NV	0	0	0	0	0.142857	0	1.14286	1.14286	1.28571	0	0	0	0	0	0	0	0	0	0	0	0	0	0	0	0	0	0	0	0	0	0	0	0	0	0	0	0	0	1.14286	0
2014	224	E	4	18.Aug.2014	25.Aug.2014	7	14 GLE MT	SB-NV	NV	0	0	0	0	0	0.428571	4.57143	4.57143	5	0	0	0	0	0	0	0	0	0	0	0	0	0	0	0	0	0	0	0	0	0	0	0	0	0	0	0	0	0	4.57143	0
2014	234	E	4	18.Aug.2014	25.Aug.2014	7	14 LB2 MT	SB-NV	NV	0	0	0	0	0	0	3.28571	3.28571	3.28571	0	0	0	0	0	0	0	0	0	0	0	0	0	0	0	0	0	0	0	0	0	0	0	0	0	0	0	0	0	3.28571	0
2014	257	E	4	21.Aug.2014	28.Aug.2014	7	14 EM1 MT2	SB-NV	NV	0	0	0	0	0	0	1.71429	1.71429	1.71429	0	0	0	0	0	0	0	0	0	0	0	0	0	0	0	0	0	0	0	0	0	0	0	0	0	0	0	0	0	1.71429	0
2014	259	E	4	21.Aug.2014	28.Aug.2014	7	14 EM3 MT	SB-NV	NV	0	0	0	0	0	0	0.857143	0.857143	0.857143	0	0	0	0	0	0	0	0	0	0	0	0	0	0	0	0	0	0	0	0	0	0	0	0	0	0	0	0	0	0.857143	0
2014	262	E	4	20.Aug.2014	27.Aug.2014	7	14 GI3 MT	SB-NV	NV	0	0	0	0	0	0.285714	0.285714	0.285714	0.571429	0	0	0	0	0	0	0	0	0	0	0	0	0	0	0	0	0	0	0	0	0	0	0	0	0	0	0	0	0	0.285714	0
2014	18	E	1	29.Jul.2014	5.Aug.2014	7	14 CA3 MT	SB-Grass	GRS	0.142857	0	0.285714	0.285714	0.142857	0	6.42857	5.57143	6.14286	0	0.142857	0.142857	0	0	0.142857	0	0	0	0	0	0	0	0	0	0	0	0	0	0	0	0	0	0.571429	0	0	0.142857	0	0	4.85714	0.285714
2014	109110111	E	2	5.Aug.2014	12.Aug.2014	7	14 CA3 MT	SB-Grass	GRS	0	0	0.142857	0.142857	0	0.142857	73.8571	64.5714	64.8571	0	0	0.142857	0	0	0	0	0	0	0	0	0	0	0	0	0	0	0	0	0	1.14286	1.85714	1.57143	6.85714	0	7	0.142857	0	0	47.8571	5.42857
2014	207208209210	E	3	12.Aug.2014	19.Aug.2014	7	14 CA3 MT	SB-Grass	GRS	0.142857	0	0	0	0	0.714286	108.286	108.286	109.143	0	0	0	0	0	0	0.142857	0	0	0	0	0	0	0	0	0	0	0	0	0	0	0	0	0	0	0	0	0	0	108.286	0
2014	220221	E	4	19.Aug.2014	26.Aug.2014	7	14 CA3 MT	SB-Grass	GRS	1.42857	0	0.142857	0.142857	0	1.28571	49.2857	49.2857	52.1429	0	0.142857	0	0	0.428571	0	0.857143	0	0	0	0	0	0	0	0	0	0	0	0	0	0	0	0	0	0	0	0	0	0	49.2857	0
2014	16	E	1	28.Jul.2014	4.Aug.2014	7	14 LB2 MTC	SB-CSB	CONTROL	0.142857	0	0	0	0.285714	0	0.428571	0.142857	0.571429	0	0	0	0	0	0.142857	0	0	0	0	0	0	0	0	0	0	0	0	0	0	0	0	0.142857	0	0	0	0	0	0	0	0
2014	17	E	1	28.Jul.2014	4.Aug.2014	7	14 GLE MTC	SB-CSB	CONTROL	0	0	0.142857	0.142857	0.142857	0	2.57143	2	2.28571	0	0	0.142857	0	0	0	0	0	0	0	0	0	0	0	0	0	0	0	0	0	0	0.428571	0	0.142857	0	0.285714	0	0	0	1.57143	0.142857
2014	19	E	1	29.Jul.2014	5.Aug.2014	7	14 EL2 MTC	SB-CSB	CONTROL	0	0	0.285714	0.285714	0.285714	0	3.85714	3.85714	4.42857	0	0.142857	0.142857	0	0	0	0	0	0	0	0	0	0	0	0	0	0	0	0	0	0	0	0	0.142857	0	0.142857	0	0	0	3.57143	0
2014	26	E	1	30.Jul.2014	6.Aug.2014	7	14 WA1 MTC	SB-CSB	CONTROL	0	0	0.285714	0.285714	0	0.142857	1.85714	1.28571	1.71429	0	0	0.285714	0	0	0	0	0	0	0	0	0	0.142857	0	0	0	0	0.428571	0	0	0	0	0	0.285714	0	0	0.142857	0	0	0.857143	0
2014	27	E	1	30.Jul.2014	6.Aug.2014	7	14 GI3 MTC	SB-CSB	CONTROL	0.142857	0.142857	0	0	0	0	0.428571	0.428571	0.714286	0	0	0	0	0.142857	0	0	0	0	0	0	0	0	0	0	0	0	0	0	0	0	0	0	0.142857	0	0	0	0	0	0.285714	0
2014	31	E	1	30.Jul.2014	6.Aug.2014	7	14 AR1 MTC	SB-CSB	CONTROL	0.285714	0	0.142857	0.142857	0	0.142857	0	0	0.571429	0	0	0.142857	0	0.142857	0	0.142857	0	0	0	0	0	0	0	0	0	0	0	0	0	0	0	0	0	0	0	0	0	0	0	0
2014	53,54,55	E	2	7.Aug.2014	14.Aug.2014	7	14 EM3 MTC	SB-CSB	CONTROL	0	0	0	0	0	0	29.7143	29.7143	29.7143	0	0	0	0	0	0	0	0	0	0	0	0	0	0	0	0	0	0	0	0	0	0	0	0	0	0	0	0	0	29.7143	0
2014	59	E	2	7.Aug.2014	14.Aug.2014	7	14 LE1 MTC	SB-CSB	CONTROL	0.142857	0	0.714286	0.714286	0.142857	0	21	21	22	0	0.714286	0	0	0	0.142857	0	0	0	0	0	0	0	0	0	0	0	0	0	0	0	0	0	0	0	0	0	0	0	21	0
2014	67	E	1	31.Jul.2014	7.Aug.2014	7	14 EM3 MTC	SB-CSB	CONTROL	0.142857	0	0	0	0	0	13.1429	13.1429	13.2857	0	0	0	0	0	0.142857	0	0	0	0	0	0	0	0	0	0	0	0	0	0	0	0	0	0	0	0	0	0	0	13.1429	0
2014	82	E	1	31.Jul.2014	7.Aug.2014	7	14 LE1 MTC	SB-CSB	CONTROL	0	0	0.142857	0.142857	0.142857	0	10	10	10.2857	0	0.142857	0	0	0	0	0	0	0	0	0	0	0	0	0	0	0	0	0	0	0	0	0	0	0	0	0	0	0	10	0
2014	94,95	E	2	5.Aug.2014	12.Aug.2014	7	14 EL2 MTC	SB-CSB	CONTROL	0	0	0.142857	0.142857	0.142857	0.142857	49	49	49.4286	0	0	0.142857	0	0	0	0	0	0	0	0	0	0	0	0	0	0	0	0	0	0	0	0	0	0	0	0	0	0	49	0
2014	108	E	2	4.Aug.2014	11.Aug.2014	7	14 LB2 MTC	SB-CSB	CONTROL	0	0	0	0	0	1.42857	1.42857	1.42857	2.85714	0	0	0	0	0	0	0	0	0	0	0	0	0	0	0	0	0	0	0	0	0	0	0	0	0	0	0	0	0	1.42857	0
2014	115	E	2	4.Aug.2014	11.Aug.2014	7	14 GLE MTC	SB-CSB	CONTROL	0.142857	0	0.142857	0.142857	0.142857	5.85714	12	12	18.2857	0	0	0.142857	0	0	0.142857	0	0	0	0	0	0	0	0	0	0	0	0	0	0	0	0	0	0	0	0	0	0	0	12	0
2014	121	E	2	6.Aug.2014	13.Aug.2014	7	14 GI3 MTC	SB-CSB	CONTROL	0.142857	0	0	0	0	3.14286	2.71429	2.71429	6	0	0	0	0	0.142857	0	0	0	0	0	0	0	0	0	0	0	0	0	0	0	0	0	0	0	0	0	0	0	0	2.71429	0
2014	122	E	2	6.Aug.2014	13.Aug.2014	7	14 WA1 MTC	SB-CSB	CONTROL	0	0	0	0	0.142857	1	2.85714	2.85714	4	0	0	0	0	0	0	0	0	0	0	0	0	0	0	0	0	0	0	0	0	0	0	0	0	0	0	0	0	0	2.85714	0
2014	125	E	2	6.Aug.2014	13.Aug.2014	7	14 AR1 MTC	SB-CSB	CONTROL	0	0	0	0	0	2	0.714286	0.714286	2.71429	0	0	0	0	0	0	0	0	0	0	0	0	0	0	0	0	0	0	0	0	0	0	0	0	0	0	0	0	0	0.714286	0
2014	140	E	3	14.Aug.2014	21.Aug.2014	7	14 EM3 MTC	SB-CSB	CONTROL	0.571429	0	0	0	0.285714	0.714286	18	18	19.5714	0	0	0	0	0.285714	0.285714	0	0	0	0	0	0	0	0	0	0	0	0	0	0	0	0	0	0	0	0	0	0	0	18	0
2014	149	E	3	14.Aug.2014	21.Aug.2014	7	14 LE1 MTC	SB-CSB	CONTROL	0.142857	0	0.142857	0.142857	0.142857	1.57143	9	9	11	0	0.142857	0	0	0.142857	0	0	0	0	0	0	0	0	0	0	0	0	0	0	0	0	0	0	0	0	0	0	0	0	9	0
2014	162	E	3	13.Aug.2014	20.Aug.2014	7	14 AR1 MTC	SB-CSB	CONTROL	0.714286	0	0	0	0	3.57143	0.142857	0.142857	4.42857	0	0	0	0	0.428571	0	0.285714	0	0	0	0	0	0	0	0	0	0	0	0	0	0	0	0	0	0	0	0	0	0	0.142857	0
2014	168	E	3	13.Aug.2014	20.Aug.2014	7	14 WA1 MTC	SB-CSB	CONTROL	1	0	0.285714	0.285714	0.428571	1.42857	5.42857	5.42857	8.57143	0	0.285714	0	0	0.857143	0	0.142857	0	0	0	0	0	0	0	0	0	0	0	0	0	0	0	0	0	0	0	0	0	0	5.42857	0
2014	175	E	3	13.Aug.2014	20.Aug.2014	7	14 GI3 MTC	SB-CSB	CONTROL	0	0	0	0	0	1.28571	1.71429	1.71429	3	0	0	0	0	0	0	0	0	0	0	0	0	0	0	0	0	0	0	0	0	0	0	0	0	0	0	0	0	0	1.71429	0
2014	195	E	3	12.Aug.2014	19.Aug.2014	7	14 EL2 MTC	SB-CSB	CONTROL	0.142857	0	0.428571	0.428571	0	1.57143	17	17	19.1429	0	0.428571	0	0	0.142857	0	0	0	0	0	0	0	0	0	0	0	0	0	0	0	0	0	0	0	0	0	0	0	0	17	0
2014	199	E	3	11.Aug.2014	18.Aug.2014	7	14 LB2 MTC	SB-CSB	CONTROL	0	0	0	0	0.142857	1.14286	0.571429	0.571429	1.85714	0	0	0	0	0	0	0	0	0	0	0	0	0	0	0	0	0	0	0	0	0	0	0	0	0	0	0	0	0	0.571429	0
2014	202203	E	3	11.Aug.2014	18.Aug.2014	7	14 GLE MTC	SB-CSB	CONTROL	0.857143	0	0	0	0.142857	4.85714	33	33	38.8571	0	0	0	0	0.714286	0	0.142857	0	0	0	0	0	0	0	0	0	0	0	0	0	0	0	0	0	0	0	0	0	0	33	0
2014	222223	E	4	18.Aug.2014	25.Aug.2014	7	14 GLE MTC	SB-CSB	CONTROL	1.14286	0	0.285714	0.285714	0.142857	6.14286	43.4286	43.4286	51.1429	0	0.285714	0	0	0.571429	0	0.571429	0	0	0	0	0	0	0	0	0	0	0	0	0	0	0	0	0	0	0	0	0	0	43.4286	0
2014	231	E	4	18.Aug.2014	25.Aug.2014	7	14 LB2 MTC	SB-CSB	CONTROL	0	0	0	0	0.142857	0.142857	2.71429	2.71429	3	0	0	0	0	0	0	0	0	0	0	0	0	0	0	0	0	0	0	0	0	0	0	0	0	0	0	0	0	0	2.71429	0
2014	241	E	4	19.Aug.2014	26.Aug.2014	7	14 EL2 MTC	SB-CSB	CONTROL	0.142857	0	0.142857	0.142857	0.285714	2.28571	12.4286	12.4286	15.2857	0	0.142857	0	0	0.142857	0	0	0	0	0	0	0	0	0	0	0	0	0	0	0	0	0	0	0	0	0	0	0	0	12.4286	0
2014	249	E	4	21.Aug.2014	28.Aug.2014	7	14 LE1 MTC	SB-CSB	CONTROL	0.285714	0	0.142857	0.142857	0.285714	0.428571	3.57143	3.57143	4.71429	0	0.142857	0	0	0	0.142857	0.142857	0	0	0	0	0	0	0	0	0	0	0	0	0	0	0	0	0	0	0	0	0	0	3.57143	0
2014	255	E	4	21.Aug.2014	28.Aug.2014	7	14 EM3 MTC	SB-CSB	CONTROL	0	0	0	0	0.428571	0.142857	3	3	3.57143	0	0	0	0	0	0	0	0	0	0	0	0	0	0	0	0	0	0	0	0	0	0	0	0	0	0	0	0	0	3	0
2014	264	E	4	20.Aug.2014	27.Aug.2014	7	14 GI3 MTC	SB-CSB	CONTROL	0	0	0	0	0.142857	0	0.285714	0.285714	0.428571	0	0	0	0	0	0	0	0	0	0	0	0	0	0	0	0	0	0	0	0	0	0	0	0	0	0	0	0	0	0.285714	0
2014	268	E	4	20.Aug.2014	27.Aug.2014	7	14 WA1 MTC	SB-CSB	CONTROL	0.571429	0	0	0	0	1.85714	13.5714	13.5714	16	0	0	0	0	0.714286	0	0	0	0	0	0	0	0	0	0	0	0	0	0	0	0	0	0	0	0	0	0	0	0	13.5714	0
2014	271	E	4	20.Aug.2014	27.Aug.2014	7	14 AR1 MTC	SB-CSB	CONTROL	0.714286	0	0	0	0	0.142857	0	0	0.857143	0	0	0	0	0.714286	0	0	0	0	0	0	0	0	0	0	0	0	0	0	0	0	0	0	0	0	0	0	0	0	0	0
2014	9	E	1	28.Jul.2014	4.Aug.2014	7	14 RW1 MT	SB-Canola	CAN	0	0	0	0	0	0	1	0.857143	0.857143	0	0	0	0	0	0	0	0	0	0	0	0	0	0	0	0	0	0	0	0	0	0.142857	0	0.428571	0	0	0	0	0	0.428571	0
2014	11	E	1	29.Jul.2014	5.Aug.2014	7	14 EL2 MT	SB-Canola	CAN	0.142857	0	0	0	0.285714	0	17.7143	17.4286	17.8571	0	0	0	0	0.142857	0	0	0	0	0	0	0	0	0	0	0	0	0	0	0	0	0.285714	0.142857	0.142857	0	0	0.142857	0	0	17	0
2014	35,36,37,38	E	2	7.Aug.2014	14.Aug.2014	7	14 AL1 MT	SB-Canola	CAN	0	0	0.142857	0.142857	0.428571	5.14286	155.714	152	157.714	0	0.142857	0	0	0	0	0	0	0	0	0	0.142857	0	0	0	0.142857	0	0	0	0	0.142857	1.42857	0.571429	7.71429	0	2.71429	0	0	0.142857	140.571	2
2014	60,61	E	2	7.Aug.2014	14.Aug.2014	7	14 EM1 MT1	SB-Canola	CAN	0	0	0	0	0	0	23.5714	23.5714	23.5714	0	0	0	0	0	0	0	0	0	0	0	0	0	0	0	0	0	0	0	0	0	0	0	0	0	0	0	0	0	23.5714	0
2014	76	E	1	31.Jul.2014	7.Aug.2014	7	14 EM1 MT1	SB-Canola	CAN	0	0	0	0	0	0	7.14286	7.14286	7.14286	0	0	0	0	0	0	0	0	0	0	0	0	0	0	0	0	0	0	0	0	0	0	0	0	0	0	0	0	0	7.14286	0
2014	77,78	E	1	31.Jul.2014	7.Aug.2014	7	14 AL1 MT	SB-Canola	CAN	0	0	0	0	0.142857	3.57143	63.1429	63.1429	66.8571	0	0	0	0	0	0	0	0	0	0	0	0	0	0	0	0	0	0	0	0	0	0	0	0	0	0	0	0	0	63.1429	0
2014	88,89,90,91,92	E	2	5.Aug.2014	12.Aug.2014	7	14 EL2 MT	SB-Canola	CAN	0	0	0.285714	0.285714	0.142857	1	126.429	126.429	127.857	0	0.285714	0	0	0	0	0	0	0	0	0	0	0	0	0	0	0	0	0	0	0	0	0	0	0	0	0	0	0	126.429	0
2014	103	E	2	4.Aug.2014	11.Aug.2014	7	14 RW1 MT	SB-Canola	CAN	0.142857	0	0.142857	0.142857	0	0.142857	5.85714	5.85714	6.28571	0	0	0.142857	0	0	0	0.142857	0	0	0	0	0	0	0	0	0	0	0	0	0	0	0	0	0	0	0	0	0	0	5.85714	0
2014	130131132	E	3	14.Aug.2014	21.Aug.2014	7	14 AL1 MT	SB-Canola	CAN	0.428571	0	0	0	0	2.42857	64.2857	64.2857	67.1429	0	0	0	0	0.142857	0	0.285714	0	0	0	0	0	0	0	0	0	0	0	0	0	0	0	0	0	0	0	0	0	0	64.2857	0
2014	174	E	3	14.Aug.2014	21.Aug.2014	7	14 EM1 MT1	SB-Canola	CAN	0	0	0	0	0	6.57143	6.71429	6.71429	13.2857	0	0	0	0	0	0	0	0	0	0	0	0	0	0	0	0	0	0	0	0	0	0	0	0	0	0	0	0	0	6.71429	0
2014	181182183	E	3	12.Aug.2014	19.Aug.2014	7	14 EL2 MT	SB-Canola	CAN	0.142857	0	0.142857	0.142857	0.142857	1.57143	52.5714	52.5714	54.5714	0	0.142857	0	0	0.142857	0	0	0	0	0	0	0	0	0	0	0	0	0	0	0	0	0	0	0	0	0	0	0	0	52.5714	0
2014	200	E	3	11.Aug.2014	18.Aug.2014	7	14 RW1 MT	SB-Canola	CAN	0.142857	0.142857	0	0	0.142857	0.428571	5	5	5.85714	0	0	0	0	0	0	0.142857	0	0	0	0	0	0	0	0	0	0	0	0	0	0	0	0	0	0	0	0	0	0	5	0
2014	238	E	4	18.Aug.2014	25.Aug.2014	7	14 RW1 MT	SB-Canola	CAN	0	0	0.142857	0.142857	0.142857	0.571429	4.85714	4.85714	5.71429	0	0	0.142857	0	0	0	0	0	0	0	0	0	0	0	0	0	0	0	0	0	0	0	0	0	0	0	0	0	0	4.85714	0
2014	240	E	4	19.Aug.2014	26.Aug.2014	7	14 EL2 MT	SB-Canola	CAN	0	0	0	0	0	2.85714	8.14286	8.14286	11	0	0	0	0	0	0	0	0	0	0	0	0	0	0	0	0	0	0	0	0	0	0	0	0	0	0	0	0	0	8.14286	0
2014	251	E	4	21.Aug.2014	28.Aug.2014	7	14 AL1 MT	SB-Canola	CAN	0	0	0.285714	0.285714	0.428571	0.285714	8	8	9	0	0.285714	0	0	0	0	0	0	0	0	0	0	0	0	0	0	0	0	0	0	0	0	0	0	0	0	0	0	0	8	0
2014	258	E	4	21.Aug.2014	28.Aug.2014	7	14 EM1 MT1	SB-Canola	CAN	0	0	0	0	0	1.85714	4	4	5.85714	0	0	0	0	0	0	0	0	0	0	0	0	0	0	0	0	0	0	0	0	0	0	0	0	0	0	0	0	0	4	0
2014	4	E	1	29.Jul.2014	4.Jul.2014	7	14 CA5R MT	SB-ALF	ALF	0	0	0	0	0	0	9.42857	8.85714	8.85714	0	0	0	0	0	0	0	0	0	0	0	0	0	0	0	0	0	0.142857	0	0	0	0	0	1.14286	0	0.571429	0	0	0	7.14286	0.285714
2014	24	E	1	30.Jul.2014	6.Aug.2014	7	14 WA1 MT	SB-ALF	ALF	0.142857	0	0.142857	0.142857	0	0.142857	7.57143	4.28571	4.71429	0	0	0.142857	0	0.142857	0	0	0	0	0	0	0	0	0	0.142857	0	0	2.14286	0	0	0	0.571429	0	1.85714	0	0.285714	0.714286	0	0	1.28571	0.428571
2014	28	E	1	30.Jul.2014	6.Aug.2014	7	14 AR1 MT	SB-ALF	ALF	0	0	0	0	0	0.142857	0.571429	0.571429	0.714286	0	0	0	0	0	0	0	0	0	0	0	0	0	0	0	0	0	0	0	0	0	0	0	0	0	0	0	0	0	0.571429	0
2014	106107	E	2	5.Aug.2014	12.Aug.2014	7	14 CA5R MT	SB-ALF	ALF	0.142857	0	0	0	0	0.714286	74.5714	71.7143	72.5714	0	0	0	0	0	0.142857	0	0	0	0	0	0	0	0	0	0	0	0	0.142857	0	0.285714	1.28571	0.285714	5	0	1.85714	0	0	0	64.1429	1.42857
2014	118119120	E	2	6.Aug.2014	13.Aug.2014	7	14 WA1 MT	SB-ALF	ALF	0.571429	0	0.142857	0.142857	0	1.85714	11.5714	11.5714	14.1429	0	0	0.142857	0	0.428571	0	0.142857	0	0	0	0	0	0	0	0	0	0	0	0	0	0	0	0	0	0	0	0	0	0	11.5714	0
2014	127	E	2	6.Aug.2014	13.Aug.2014	7	14 AR1 MT	SB-ALF	ALF	0	0.142857	0	0	0	1.14286	2.14286	2.14286	3.42857	0	0	0	0	0	0	0	0	0	0	0	0	0	0	0	0	0	0	0	0	0	0	0	0	0	0	0	0	0	2.14286	0
2014	159	E	3	13.Aug.2014	20.Aug.2014	7	14 AR1 MT	SB-ALF	ALF	2.14286	0	0	0	0	1.42857	1	1	4.57143	0	0	0	0	2.14286	0	0	0	0	0	0	0	0	0	0	0	0	0	0	0	0	0	0	0	0	0	0	0	0	1	0
2014	164	E	3	13.Aug.2014	20.Aug.2014	7	14 WA1 MT	SB-ALF	ALF	1.42857	0	0.142857	0.142857	0.142857	2	16.1429	16.1429	19.8571	0	0.142857	0	0	1	0	0.428571	0	0	0	0	0	0	0	0	0	0	0	0	0	0	0	0	0	0	0	0	0	0	16.1429	0
2014	196197	E	3	12.Aug.2014	19.Aug.2014	7	14 CA5R MT	SB-ALF	ALF	0.285714	0	0.142857	0.142857	0	1.28571	37.4286	37.4286	39.1429	0	0.142857	0	0	0	0.142857	0	0	0	0	0	0	0	0	0	0	0	0	0	0	0	0	0	0	0	0	0	0	0	37.4286	0
2014	225	E	4	19.Aug.2014	26.Aug.2014	7	14 CA5R MT	SB-ALF	ALF	0	0	0	0	0.142857	0.714286	13.5714	13.5714	14.4286	0	0	0	0	0	0	0	0	0	0	0	0	0	0	0	0	0	0	0	0	0	0	0	0	0	0	0	0	0	13.5714	0
2014	260	E	4	20.Aug.2014	27.Aug.2014	7	14 AR1 MT	SB-ALF	ALF	1	0	0	0	0	0.428571	0.142857	0.142857	1.57143	0	0	0	0	1	0	0	0	0	0	0	0	0	0	0	0	0	0	0	0	0	0	0	0	0	0	0	0	0	0.142857	0
2014	272	E	4	20.Aug.2014	27.Aug.2014	7	14 WA1 MT	SB-ALF	ALF	0.142857	0	0	0	0.142857	1.85714	12.1429	12.1429	14.2857	0	0	0	0	0.142857	0	0	0	0	0	0	0	0	0	0	0	0	0	0	0	0	0	0	0	0	0	0	0	0	12.1429	0
2014	7	I	1	28.Jul.2014	4.Aug.2014	7	14 LB2 MT	NV-SB	NV	0	0	0	0	0	0	1	0.142857	0.142857	0	0	0	0	0	0	0	0	0	0	0	0	0.142857	0	0	0	0	0	0	0	0	0	0	0	0	0	0	0	0	0.142857	0.428571
2014	14	I	1	29.Jul.2014	5.Aug.2014	7	14 CA4 MT	NV-SB	NV	0	0	0	0	0	0	3.57143	2.71429	2.71429	0	0	0	0	0	0	0	0	0	0	0	0	0	0	0	0	0	0.142857	0.285714	0	0.428571	0	0	0.142857	0	0.142857	0	0	0.285714	1.71429	0
2014	15	I	1	28.Jul.2014	4.Aug.2014	7	14 GLE MT	NV-SB	NV	0	0	0.142857	0.142857	0	0	3.28571	2.42857	2.57143	0	0	0.142857	0	0	0	0	0	0	0	0	0	0	0	0	0	0	0.428571	0.285714	0	0	0	0	0	0	0	0	0	0.142857	2.14286	0.285714
2014	34	I	1	30.Jul.2014	6.Aug.2014	7	14 GI3 MT	NV-SB	NV	0	0	0	0	0.142857	0	0	0	0.142857	0	0	0	0	0	0	0	0	0	0	0	0	0	0	0	0	0	0	0	0	0	0	0	0	0	0	0	0	0	0	0
2014	39	I	2	7.Aug.2014	14.Aug.2014	7	14 EM3 MT	NV-SB	NV	0	0	0	0	0	0	24.7143	23.7143	23.7143	0	0	0	0	0	0	0	0	0	0	0	0.142857	0	0	0	0	0	0.285714	0.857143	0	1.42857	0.142857	0.285714	2.14286	0	5.57143	0.428571	0	0	12.8571	0.571429
2014	41,42,43,44,45	I	2	7.Aug.2014	14.Aug.2014	7	14 EM1 MT2	NV-SB	NV	0	0	0	0	0	0	74.1429	74.1429	74.1429	0	0	0	0	0	0	0	0	0	0	0	0	0	0	0	0	0	0	0	0	0	0	0	0	0	0	0	0	0	74.1429	0
2014	72	I	1	31.Jul.2014	7.Aug.2014	7	14 EM3 MT	NV-SB	NV	0	0	0	0	0	0	5.28571	4.85714	4.85714	0	0	0	0	0	0	0	0	0	0	0	0	0	0	0	0	0	0	0.142857	0	0.142857	0	0	0.571429	0	1.57143	0	0	0	2.42857	0.142857
2014	73,74	I	1	31.Jul.2014	7.Aug.2014	7	14 EM1 MT2	NV-SB	NV	0	0	0	0	0.142857	0	18	18	18.1429	0	0	0	0	0	0	0	0	0	0	0	0	0	0	0	0	0	0	0	0	0	0	0	0	0	0	0	0	0	18	0
2014	83,84,85,86	I	2	4.Aug.2014	11.Aug.2014	7	14 GLE MT	NV-SB	NV	0.142857	0	0.142857	0.142857	0.857143	5.71429	48.8571	48.8571	55.7143	0	0.142857	0	0	0	0	0.142857	0	0	0	0	0	0	0	0	0	0	0	0	0	0	0	0	0	0	0	0	0	0	48.8571	0
2014	87	I	2	5.Aug.2014	12.Aug.2014	7	14 CA4 MT	NV-SB	NV	0	0	0	0	0.142857	0.142857	3	3	3.28571	0	0	0	0	0	0	0	0	0	0	0	0	0	0	0	0	0	0	0	0	0	0	0	0	0	0	0	0	0	3	0
2014	105	I	2	4.Aug.2014	11.Aug.2014	7	14 LB2 MT	NV-SB	NV	0	0	0	0	0	0.142857	0.285714	0.285714	0.428571	0	0	0	0	0	0	0	0	0	0	0	0	0	0	0	0	0	0	0	0	0	0	0	0	0	0	0	0	0	0.285714	0
2014	124	I	2	6.Aug.2014	13.Aug.2014	7	14 GI3 MT	NV-SB	NV	0	0	0	0	0	0.285714	0.285714	0.285714	0.571429	0	0	0	0	0	0	0	0	0	0	0	0	0	0	0	0	0	0	0	0	0	0	0	0	0	0	0	0	0	0.285714	0
2014	142,143, 144 ,145 ,146 ,147	I	3	14.Aug.2014	21.Aug.2014	7	14 EM1 MT2	NV-SB	NV	0	0	0.285714	0.285714	0.142857	0	87	87	87.4286	0	0.142857	0.142857	0	0	0	0	0	0	0	0	0	0	0	0	0	0	0	0	0	0	0	0	0	0	0	0	0	0	87	0
2014	170	I	3	13.Aug.2014	20.Aug.2014	7	14 GI3 MT	NV-SB	NV	0	0	0	0	0	0	0.428571	0.428571	0.428571	0	0	0	0	0	0	0	0	0	0	0	0	0	0	0	0	0	0	0	0	0	0	0	0	0	0	0	0	0	0.428571	0
2014	171172	I	3	14.Aug.2014	21.Aug.2014	7	14 EM3 MT	NV-SB	NV	0	0	0	0	0	0.285714	30.7143	30.7143	31	0	0	0	0	0	0	0	0	0	0	0	0	0	0	0	0	0	0	0	0	0	0	0	0	0	0	0	0	0	30.7143	0
2014	184	I	3	12.Aug.2014	19.Aug.2014	7	14 CA4 MT	NV-SB	NV	0	0	0	0	0	0.285714	2.71429	2.71429	3	0	0	0	0	0	0	0	0	0	0	0	0	0	0	0	0	0	0	0	0	0	0	0	0	0	0	0	0	0	2.71429	0
2014	201	I	3	11.Aug.2014	18.Aug.2014	7	14 LB2 MT	NV-SB	NV	0.142857	0	0	0	0.428571	0.857143	0.714286	0.714286	2.14286	0	0	0	0	0	0	0.142857	0	0	0	0	0	0	0	0	0	0	0	0	0	0	0	0	0	0	0	0	0	0	0.714286	0
2014	212213214215216	I	3	11.Aug.2014	18.Aug.2014	7	14 GLE MT	NV-SB	NV	0.285714	0	0	0	0.714286	7.42857	42.1429	42.1429	50.5714	0	0	0	0	0.142857	0.142857	0	0	0	0	0	0	0	0	0	0	0	0	0	0	0	0	0	0	0	0	0	0	0	42.1429	0
2014	226	I	4	18.Aug.2014	25.Aug.2014	7	14 LB2 MT	NV-SB	NV	0	0	0	0	1.28571	0.571429	2.28571	2.28571	4.14286	0	0	0	0	0	0	0	0	0	0	0	0	0	0	0	0	0	0	0	0	0	0	0	0	0	0	0	0	0	2.28571	0
2014	230	I	4	19.Aug.2014	26.Aug.2014	7	14 CA4 MT	NV-SB	NV	0.285714	0	0.571429	0.571429	0.571429	0.142857	3.71429	3.71429	5.28571	0	0.571429	0	0	0	0	0.285714	0	0	0	0	0	0	0	0	0	0	0	0	0	0	0	0	0	0	0	0	0	0	3.71429	0
2014	235236	I	4	18.Aug.2014	25.Aug.2014	7	14 GLE MT	NV-SB	NV	0.285714	0	0	0	0.285714	2.42857	16.8571	16.8571	19.8571	0	0	0	0	0.285714	0	0	0	0	0	0	0	0	0	0	0	0	0	0	0	0	0	0	0	0	0	0	0	0	16.8571	0
2014	243	I	4	21.Aug.2014	28.Aug.2014	7	14 EM1 MT2	NV-SB	NV	0	0	0	0	0.571429	0	30.8571	30.8571	31.4286	0	0	0	0	0	0	0	0	0	0	0	0	0	0	0	0	0	0	0	0	0	0	0	0	0	0	0	0	0	30.8571	0
2014	254	I	4	21.Aug.2014	28.Aug.2014	7	14 EM3 MT	NV-SB	NV	0	0	0.142857	0.142857	0	0.142857	3.85714	3.85714	4.14286	0	0.142857	0	0	0	0	0	0	0	0	0	0	0	0	0	0	0	0	0	0	0	0	0	0	0	0	0	0	0	3.85714	0
2014	265	I	4	20.Aug.2014	27.Aug.2014	7	14 GI3 MT	NV-SB	NV	0.142857	0	0	0	0	0	0.428571	0.428571	0.571429	0	0	0	0	0	0.142857	0	0	0	0	0	0	0	0	0	0	0	0	0	0	0	0	0	0	0	0	0	0	0	0.428571	0
2014	12	I	1	29.Jul.2014	5.Aug.2014	7	14 CA3 MT	Grass-SB	GRS	0	0	0.285714	0.285714	0	0	4.57143	3.28571	3.57143	0	0	0.285714	0	0	0	0	0	0	0	0	0	0	0	0	0	0	0	0	0	0.285714	0	0	0.285714	0	0.142857	0	0	0	2.57143	0
2014	100	I	2	5.Aug.2014	12.Aug.2014	7	14 CA3 MT	Grass-SB	GRS	0	0	0	0	0	0.714286	14.7143	14	14.7143	0	0	0	0	0	0	0	0	0	0	0	0	0	0	0	0.142857	0	0	0	0	2.71429	0.142857	0.285714	1.85714	0	1.14286	0	0	0	7.85714	0.142857
2014	178179180	I	3	12.Aug.2014	19.Aug.2014	7	14 CA3 MT	Grass-SB	GRS	0	0	0	0	0	0.714286	62.8571	62.8571	63.5714	0	0	0	0	0	0	0	0	0	0	0	0	0	0	0	0	0	0	0	0	0	0	0	0	0	0	0	0	0	62.8571	0
2014	237	I	4	19.Aug.2014	26.Aug.2014	7	14 CA3 MT	Grass-SB	GRS	0.571429	0	0	0	0	2	20.2857	20.2857	22.8571	0	0	0	0	0.285714	0	0.285714	0	0	0	0	0	0	0	0	0	0	0	0	0	0	0	0	0	0	0	0	0	0	20.2857	0
2014	5	I	1	28.Jul.2014	4.Aug.2014	7	14 GLE MTC	CSB-SB	CONTROL	0	0	0	0	0	0.285714	1.14286	0.857143	1.14286	0	0	0	0	0	0	0	0	0	0	0	0	0	0	0	0	0	0.142857	0	0	0	0.142857	0	0	0	0	0	0	0	0.857143	0
2014	6	I	1	28.Jul.2014	4.Aug.2014	7	14 LB2 MTC	CSB-SB	CONTROL	0	0	0	0	0	0.285714	1.14286	0.714286	1	0	0	0	0	0	0	0	0	0	0	0	0	0	0	0	0	0	0	0	0	0	0	0	0.428571	0	0	0.142857	0	0	0.142857	0
2014	13	I	1	29.Jul.2014	5.Aug.2014	7	14 EL2 MTC	CSB-SB	CONTROL	0	0	0.142857	0.142857	0.285714	0	2.28571	1.57143	2	0	0	0.142857	0	0	0	0	0	0	0	0	0	0	0	0	0	0	0.142857	0	0	0.142857	0.142857	0	0	0	0	0	0	0	1.42857	0.285714
2014	25	I	1	30.Jul.2014	6.Aug.2014	7	14 AR1 MTC	CSB-SB	CONTROL	0	0	0	0	0	0.571429	0.285714	0.285714	0.857143	0	0	0	0	0	0	0	0	0	0	0	0	0	0	0	0	0	0	0	0	0	0	0	0	0	0.142857	0	0	0	0.142857	0
2014	32	I	1	30.Jul.2014	6.Aug.2014	7	14 WA1 MTC	CSB-SB	CONTROL	0.142857	0	0.285714	0.285714	0	0.285714	0.857143	0.857143	1.57143	0	0.142857	0.142857	0	0	0.142857	0	0	0	0	0	0	0	0	0	0	0	0	0	0	0	0	0	0	0	0	0	0	0	0.857143	0
2014	33	I	1	30.Jul.2014	6.Aug.2014	7	14 GI3 MTC	CSB-SB	CONTROL	0	0	0	0	0	1.28571	0.285714	0.285714	1.57143	0	0	0	0	0	0	0	0	0	0	0	0	0	0	0	0	0	0	0	0	0	0	0	0	0	0	0	0	0	0.285714	0
2014	48,49,50,51	I	2	7.Aug.2014	14.Aug.2014	7	14 EM3 MTC	CSB-SB	CONTROL	0	0	0	0	0	0	17.7143	17.7143	17.7143	0	0	0	0	0	0	0	0	0	0	0	0	0	0	0	0	0	0	0	0	0	0	0	0	0	0	0	0	0	17.7143	0
2014	62	I	2	7.Aug.2014	14.Aug.2014	7	14 LE1 MTC	CSB-SB	CONTROL	0.142857	0	0.428571	0.428571	0	0	12.4286	12.4286	13	0	0.428571	0	0	0.142857	0	0	0	0	0	0	0	0	0	0	0	0	0	0	0	0	0	0	0	0	0	0	0	0	12.4286	0
2014	71	I	1	31.Jul.2014	7.Aug.2014	7	14 LE1 MTC	CSB-SB	CONTROL	0	0	0.142857	0.142857	0.142857	0	7.14286	7.14286	7.42857	0	0.142857	0	0	0	0	0	0	0	0	0	0	0	0	0	0	0	0	0	0	0	0	0	0.285714	0	0.142857	0	0	0	6.71429	0
2014	81	I	1	31.Jul.2014	7.Aug.2014	7	14 EM3 MTC	CSB-SB	CONTROL	0	0	0.142857	0.142857	0	0	5.14286	5.14286	5.28571	0	0	0.142857	0	0	0	0	0	0	0	0	0	0	0	0	0	0	0	0	0	0	0	0	0	0	0	0	0	0	5.14286	0
2014	96	I	2	5.Aug.2014	12.Aug.2014	7	14 EL2 MTC	CSB-SB	CONTROL	0	0	0	0	0	1	8.85714	8.85714	9.85714	0	0	0	0	0	0	0	0	0	0	0	0	0	0	0	0	0	0	0	0	0	0	0	0	0	0	0	0	0	8.85714	0
2014	98,99	I	2	4.Aug.2014	11.Aug.2014	7	14 GLE MTC	CSB-SB	CONTROL	0.285714	0	0.142857	0.142857	0.142857	3.57143	37	37	41.1429	0	0.142857	0	0	0	0.285714	0	0	0	0	0	0	0	0	0	0	0	0	0	0	0	0	0	0	0	0	0	0	0	37	0
2014	112	I	2	4.Aug.2014	11.Aug.2014	7	14 LB2 MTC	CSB-SB	CONTROL	0	0	0	0	0	0.142857	3.28571	3.28571	3.42857	0	0	0	0	0	0	0	0	0	0	0	0	0	0	0	0	0	0	0	0	0	0	0	0	0	0	0	0	0	3.28571	0
2014	117	I	2	6.Aug.2014	13.Aug.2014	7	14 WA1 MTC	CSB-SB	CONTROL	0.428571	0	0.142857	0.142857	0	0.428571	5.71429	5.71429	6.71429	0	0	0.142857	0	0.285714	0	0	0	0	0	0	0	0	0	0	0	0	0	0	0	0	0	0	0	0	0	0	0	0	5.71429	0
2014	123	I	2	6.Aug.2014	13.Aug.2014	7	14 GI3 MTC	CSB-SB	CONTROL	0	0	0	0	0	1.42857	3.28571	3.28571	4.71429	0	0	0	0	0	0	0	0	0	0	0	0	0	0	0	0	0	0	0	0	0	0	0	0	0	0	0	0	0	3.28571	0
2014	128	I	2	6.Aug.2014	13.Aug.2014	7	14 AR1 MTC	CSB-SB	CONTROL	0	0	0	0	0	1.42857	0.714286	0.714286	2.14286	0	0	0	0	0	0	0	0	0	0	0	0	0	0	0	0	0	0	0	0	0	0	0	0	0	0	0	0	0	0.714286	0
2014	135	I	3	14.Aug.2014	21.Aug.2014	7	14 LE1 MTC	CSB-SB	CONTROL	0	0	0.142857	0.142857	0	1.71429	11.4286	11.4286	13.2857	0	0.142857	0	0	0	0	0	0	0	0	0	0	0	0	0	0	0	0	0	0	0	0	0	0	0	0	0	0	0	11.4286	0
2014	141	I	3	13.Aug.2014	20.Aug.2014	7	14 GI3 MTC	CSB-SB	CONTROL	0.142857	0	0	0	0	0.714286	1.57143	1.57143	2.42857	0	0	0	0	0.142857	0	0	0	0	0	0	0	0	0	0	0	0	0	0	0	0	0	0	0	0	0	0	0	0	1.57143	0
2014	153154155	I	3	14.Aug.2014	21.Aug.2014	7	14 EM3 MTC	CSB-SB	CONTROL	0.714286	0	0.428571	0.428571	0	1.57143	30.2857	30.2857	33	0	0.428571	0	0	0.714286	0	0	0	0	0	0	0	0	0	0	0	0	0	0	0	0	0	0	0	0	0	0	0	0	30.2857	0
2014	160161	I	3	13.Aug.2014	20.Aug.2014	7	14 WA1 MTC	CSB-SB	CONTROL	1.71429	0	0.142857	0.142857	0	2	13.5714	13.5714	17.4286	0	0.142857	0	0	1.57143	0	0.142857	0	0	0	0	0	0	0	0	0	0	0	0	0	0	0	0	0	0	0	0	0	0	13.5714	0
2014	169	I	3	13.Aug.2014	20.Aug.2014	7	14 AR1 MTC	CSB-SB	CONTROL	1.42857	0	0	0	0	2.14286	1.57143	1.57143	5.14286	0	0	0	0	1.42857	0	0	0	0	0	0	0	0	0	0	0	0	0	0	0	0	0	0	0	0	0	0	0	0	1.57143	0
2014	186	I	3	12.Aug.2014	19.Aug.2014	7	14 EL2 MTC	CSB-SB	CONTROL	0	0	0.285714	0.285714	0.142857	1	7.85714	7.85714	9.28571	0	0.285714	0	0	0	0	0	0	0	0	0	0	0	0	0	0	0	0	0	0	0	0	0	0	0	0	0	0	0	7.85714	0
2014	187188189190	I	3	11.Aug.2014	18.Aug.2014	7	14 GLE MTC	CSB-SB	CONTROL	0.142857	0	0.285714	0.285714	0.142857	3.71429	50.4286	50.4286	54.7143	0	0.285714	0	0	0.142857	0	0	0	0	0	0	0	0	0	0	0	0	0	0	0	0	0	0	0	0	0	0	0	0	50.4286	0
2014	198	I	3	11.Aug.2014	18.Aug.2014	7	14 LB2 MTC	CSB-SB	CONTROL	0	0	0	0	0	0.571429	1.28571	1.28571	1.85714	0	0	0	0	0	0	0	0	0	0	0	0	0	0	0	0	0	0	0	0	0	0	0	0	0	0	0	0	0	1.28571	0
2014	227228229	I	4	18.Aug.2014	25.Aug.2014	7	14 GLE MTC	CSB-SB	CONTROL	2	0	0.285714	0.285714	0	4.14286	38.7143	38.7143	45.1429	0	0.142857	0.142857	0	1	0.571429	0.285714	0	0	0	0	0	0	0	0	0	0	0	0	0	0	0	0	0	0	0	0	0	0	38.7143	0
2014	232	I	4	19.Aug.2014	26.Aug.2014	7	14 EL2 MTC	CSB-SB	CONTROL	0.285714	0	0.142857	0.142857	0.142857	4.71429	8.14286	8.14286	13.4286	0	0.142857	0	0	0.142857	0	0.142857	0	0	0	0	0	0	0	0	0	0	0	0	0	0	0	0	0	0	0	0	0	0	8.14286	0
2014	233	I	4	18.Aug.2014	25.Aug.2014	7	14 LB2 MTC	CSB-SB	CONTROL	0.142857	0	0	0	0.142857	0	2.14286	2.14286	2.42857	0	0	0	0	0	0	0.142857	0	0	0	0	0	0	0	0	0	0	0	0	0	0	0	0	0	0	0	0	0	0	2.14286	0
2014	248	I	4	21.Aug.2014	28.Aug.2014	7	14 EM3 MTC	CSB-SB	CONTROL	0.428571	0	0.142857	0.142857	0	0.714286	6.14286	6.14286	7.42857	0	0.142857	0	0	0.142857	0.142857	0.142857	0	0	0	0	0	0	0	0	0	0	0	0	0	0	0	0	0	0	0	0	0	0	6.14286	0
2014	250	I	4	21.Aug.2014	28.Aug.2014	7	14 LE1 MTC	CSB-SB	CONTROL	0.285714	0	0	0	0	0.285714	4.71429	4.71429	5.28571	0	0	0	0	0.142857	0	0.142857	0	0	0	0	0	0	0	0	0	0	0	0	0	0	0	0	0	0	0	0	0	0	4.71429	0
2014	261	I	4	20.Aug.2014	27.Aug.2014	7	14 WA1 MTC	CSB-SB	CONTROL	0.285714	0	0	0	0.142857	0.714286	17.5714	17.5714	18.7143	0	0	0	0	0.142857	0	0.142857	0	0	0	0	0	0	0	0	0	0	0	0	0	0	0	0	0	0	0	0	0	0	17.5714	0
2014	266	I	4	20.Aug.2014	27.Aug.2014	7	14 GI3 MTC	CSB-SB	CONTROL	0	0	0	0	0	0	0.285714	0.285714	0.285714	0	0	0	0	0	0	0	0	0	0	0	0	0	0	0	0	0	0	0	0	0	0	0	0	0	0	0	0	0	0.285714	0
2014	267	I	4	20.Aug.2014	27.Aug.2014	7	14 AR1 MTC	CSB-SB	CONTROL	0.571429	0	0	0	0	1	0.285714	0.285714	1.85714	0	0	0	0	0.571429	0	0	0	0	0	0	0	0	0	0	0	0	0	0	0	0	0	0	0	0	0	0	0	0	0.285714	0
2014	1,2	I	2	7.Aug.2014	14.Aug.2014	7	14 AL1 MT	Canola-SB	CAN	0	0	0.142857	0.142857	0.285714	1.57143	51.4286	49.4286	51.4286	0	0.142857	0	0	0	0	0	0	0	0	0	0	0	0	0	0	0	0	0	0	0.285714	0.571429	0	7.28571	1.71429	0.428571	0	0	0	39.7143	1.42857
2014	20	I	1	29.Jul.2014	5.Aug.2014	7	14 EL2 MT	Canola-SB	CAN	0.285714	0	0	0	0	0	5.14286	5	5.28571	0	0	0	0	0.285714	0	0	0	0	0	0	0	0	0	0	0	0	0	0	0	0	0	0	0.428571	0	0	0.142857	0	0	4.42857	0
2014	22	I	1	28.Jul.2014	4.Aug.2014	7	14 RW1 MT	Canola-SB	CAN	0	0	0	0	0	0	0.285714	0.285714	0.285714	0	0	0	0	0	0	0	0	0	0	0	0	0	0	0	0	0	0	0	0	0	0	0	0	0	0	0	0	0	0.285714	0
2014	40	I	2	7.Aug.2014	14.Aug.2014	7	14 EM1 MT1	Canola-SB	CAN	0	0	0	0	0	0.428571	10.4286	10.4286	10.8571	0	0	0	0	0	0	0	0	0	0	0	0	0	0	0	0	0	0	0	0	0	0	0	0	0	0	0	0	0	10.4286	0
2014	68	I	1	31.Jul.2014	7.Aug.2014	7	14 AL1 MT	Canola-SB	CAN	0	0	0	0	0	2.14286	12.7143	12.7143	14.8571	0	0	0	0	0	0	0	0	0	0	0	0	0	0	0	0	0	0	0	0	0	0	0	0	0	0	0	0	0	12.7143	0
2014	80	I	1	31.Jul.2014	7.Aug.2014	7	14 EM1 MT1	Canola-SB	CAN	0	0.142857	0	0	0	0.142857	3.42857	3.42857	3.71429	0	0	0	0	0	0	0	0	0	0	0	0	0	0	0	0	0	0	0	0	0	0	0	0	0	0	0	0	0	3.42857	0
2014	104	I	2	5.Aug.2014	12.Aug.2014	7	14 EL2 MT	Canola-SB	CAN	0	0	0	0	0	0.428571	27.4286	27.4286	27.8571	0	0	0	0	0	0	0	0	0	0	0	0	0	0	0	0	0	0	0	0	0	0	0	0	0	0	0	0	0	27.4286	0
2014	114	I	2	4.Aug.2014	11.Aug.2014	7	14 RW1 MT	Canola-SB	CAN	0	0	0	0	0	0	0.714286	0.714286	0.714286	0	0	0	0	0	0	0	0	0	0	0	0	0	0	0	0	0	0	0	0	0	0	0	0	0	0	0	0	0	0.714286	0
2014	137138139	I	3	14.Aug.2014	21.Aug.2014	7	14 AL1 MT	Canola-SB	CAN	0	0	0.142857	0.142857	0.714286	1.71429	45.8571	45.8571	48.4286	0	0.142857	0	0	0	0	0	0	0	0	0	0	0	0	0	0	0	0	0	0	0	0	0	0	0	0	0	0	0	45.8571	0
2014	158	I	3	14.Aug.2014	21.Aug.2014	7	14 EM1 MT1	Canola-SB	CAN	0	0	0	0	0	1.42857	9.71429	9.71429	11.1429	0	0	0	0	0	0	0	0	0	0	0	0	0	0	0	0	0	0	0	0	0	0	0	0	0	0	0	0	0	9.71429	0
2014	185	I	3	11.Aug.2014	18.Aug.2014	7	14 RW1 MT	Canola-SB	CAN	0.142857	0	0	0	0	0.428571	2.85714	2.85714	3.42857	0	0	0	0	0	0	0	0.142857	0	0	0	0	0	0	0	0	0	0	0	0	0	0	0	0	0	0	0	0	0	2.85714	0
2014	204205206	I	3	12.Aug.2014	19.Aug.2014	7	14 EL2 MT	Canola-SB	CAN	0.142857	0	0.142857	0.142857	0	4.57143	30.5714	30.5714	35.4286	0	0.142857	0	0	0	0	0.142857	0	0	0	0	0	0	0	0	0	0	0	0	0	0	0	0	0	0	0	0	0	0	30.5714	0
2014	239	I	4	18.Aug.2014	25.Aug.2014	7	14 RW1 MT	Canola-SB	CAN	0	0	0	0	0	0.142857	4	4	4.14286	0	0	0	0	0	0	0	0	0	0	0	0	0	0	0	0	0	0	0	0	0	0	0	0	0	0	0	0	0	4	0
2014	242	I	4	19.Aug.2014	26.Aug.2014	7	14 EL2 MT	Canola-SB	CAN	0	0	0	0	0	3	3.85714	3.85714	6.85714	0	0	0	0	0	0	0	0	0	0	0	0	0	0	0	0	0	0	0	0	0	0	0	0	0	0	0	0	0	3.85714	0
2014	247	I	4	21.Aug.2014	28.Aug.2014	7	14 AL1 MT	Canola-SB	CAN	0.142857	0	0	0	0.285714	0.428571	9.71429	9.71429	10.5714	0	0	0	0	0.142857	0	0	0	0	0	0	0	0	0	0	0	0	0	0	0	0	0	0	0	0	0	0	0	0	9.71429	0
2014	256	I	4	21.Aug.2014	28.Aug.2014	7	14 EM1 MT1	Canola-SB	CAN	0	0	0	0	0	0.857143	4	4	4.85714	0	0	0	0	0	0	0	0	0	0	0	0	0	0	0	0	0	0	0	0	0	0	0	0	0	0	0	0	0	4	0
2014	8	I	1	29.Jul.2014	4.Jul.2014	7	14 CA5R MT	ALF-SB	ALF	0.142857	0	0	0	0	0	1.85714	1.28571	1.42857	0	0	0	0	0.142857	0	0	0	0	0	0	0	0	0	0	0	0	0.142857	0	0	0	0.142857	0	0	0	0	0	0	0	1.28571	0.142857
2014	23	I	1	30.Jul.2014	6.Aug.2014	7	14 AR1 MT	ALF-SB	ALF	0	0	0	0	0	0	0	0	0	0	0	0	0	0	0	0	0	0	0	0	0	0	0	0	0	0	0	0	0	0	0	0	0	0	0	0	0	0	0	0
2014	29	I	1	30.Jul.2014	6.Aug.2014	7	14 WA1 MT	ALF-SB	ALF	0	0	0.714286	0.714286	0	0.571429	0.428571	0.428571	1.71429	0	0.142857	0.571429	0	0	0	0	0	0	0	0	0	0	0	0	0	0	0	0	0	0	0	0	0	0	0	0	0	0	0.428571	0
2014	101102	I	2	5.Aug.2014	12.Aug.2014	7	14 CA5R MT	ALF-SB	ALF	0.142857	0	0	0	0	0.285714	34.7143	33.8571	34.2857	0	0	0	0	0	0.142857	0	0	0	0	0	0	0	0	0	0	0	0.142857	0	0	0.142857	0.285714	0	2.71429	0	3.14286	0	0	0	27.8571	0.428571
2014	116	I	2	6.Aug.2014	13.Aug.2014	7	14 WA1 MT	ALF-SB	ALF	0.857143	0	1	1	0	0.571429	8.71429	8.71429	11.1429	0	0.142857	0.857143	0	0.428571	0	0.428571	0	0	0	0	0	0	0	0	0	0	0	0	0	0	0	0	0	0	0	0	0	0	8.71429	0
2014	126	I	2	6.Aug.2014	13.Aug.2014	7	14 AR1 MT	ALF-SB	ALF	0.142857	0	0	0	0	0.857143	1.85714	1.85714	2.85714	0	0	0	0	0.142857	0	0	0	0	0	0	0	0	0	0	0	0	0	0	0	0	0	0	0	0	0	0	0	0	1.85714	0
2014	163	I	3	13.Aug.2014	20.Aug.2014	7	14 AR1 MT	ALF-SB	ALF	1.14286	0	0	0	0.142857	0.428571	3	3	4.71429	0	0	0	0	1	0	0.142857	0	0	0	0	0	0	0	0	0	0	0	0	0	0	0	0	0	0	0	0	0	0	3	0
2014	165166167	I	3	13.Aug.2014	20.Aug.2014	7	14 WA1 MT	ALF-SB	ALF	2.57143	0	0.142857	0.142857	0.285714	1.42857	38.4286	38.4286	42.8571	0	0.142857	0	0	1.85714	0	0.714286	0	0	0	0	0	0	0	0	0	0	0	0	0	0	0	0	0	0	0	0	0	0	38.4286	0
2014	191192193	I	3	12.Aug.2014	19.Aug.2014	7	14 CA5R MT	ALF-SB	ALF	0.285714	0	0	0	0.142857	0.714286	34	34	35.1429	0	0	0	0	0	0.285714	0	0	0	0	0	0	0	0	0	0	0	0	0	0	0	0	0	0	0	0	0	0	0	34	0
2014	217218	I	4	19.Aug.2014	26.Aug.2014	7	14 CA5R MT	ALF-SB	ALF	0.142857	0	0	0	0.285714	0.714286	13.8571	13.8571	15	0	0	0	0	0	0	0.142857	0	0	0	0	0	0	0	0	0	0	0	0	0	0	0	0	0	0	0	0	0	0	13.8571	0
2014	263	I	4	20.Aug.2014	27.Aug.2014	7	14 AR1 MT	ALF-SB	ALF	1.42857	0	0	0	0	0	0.714286	0.714286	2.14286	0	0	0	0	1.42857	0	0	0	0	0	0	0	0	0	0	0	0	0	0	0	0	0	0	0	0	0	0	0	0	0.714286	0
2014	269270	I	4	20.Aug.2014	27.Aug.2014	7	14 WA1 MT	ALF-SB	ALF	0.428571	0	0	0	0	1.14286	28.1429	28.1429	29.7143	0	0	0	0	0.428571	0	0	0	0	0	0	0	0	0	0	0	0	0	0	0	0	0	0	0	0	0	0	0	0	28.1429	0
[truncated: 9 more columns]

## Sheet: cage study soybean
week	Location	Crop	plot	treat	TOTAL		Meta data
w2	Carman	Alf1	1	E	409		Crop	Alf1 = alfalfa; Soy1 = Soybean
w2	Carman	Alf1	2	E	250		plot	replicate
w2	Carman	Alf1	3	E	332		treat	E = exclusion cage, T = tanglefoot (aerial predator treatment), O = open (epigeal + aerial predator treatment)
w2	Carman	Alf1	4	E	754		TOTAL	total soybean aphids (apterous + alates)
w2	Carman	Alf1	5	E	20
w2	Carman	Alf1	1	O	0
w2	Carman	Alf1	2	O	0
w2	Carman	Alf1	3	O	6
w2	Carman	Alf1	4	O	7
w2	Carman	Alf1	1	T	0
w2	Carman	Alf1	2	T	4
w2	Carman	Alf1	3	T	8
w2	Carman	Alf1	4	T	4
w2	Carman	Alf1	5	T	1
w2	Carman	Soy1	1	E	503
w2	Carman	Soy1	2	E	779
w2	Carman	Soy1	3	E	425
w2	Carman	Soy1	4	E	28
w2	Carman	Soy1	5	E	56
w2	Carman	Soy1	1	O	6
w2	Carman	Soy1	2	O	8
w2	Carman	Soy1	3	O	3
w2	Carman	Soy1	4	O	6
w2	Carman	Soy1	5	O	2
w2	Carman	Soy1	1	T	4
w2	Carman	Soy1	2	T	10
w2	Carman	Soy1	3	T	13
w2	Carman	Soy1	4	T	12
w2	Carman	Soy1	5	T	40
w2	glenlea	Alf1	1	E	140
w2	glenlea	Alf1	2	E	31
w2	glenlea	Alf1	3	E	5
w2	glenlea	Alf1	4	E	227
w2	glenlea	Alf1	5	E	68
w2	glenlea	Alf1	1	O	7
w2	glenlea	Alf1	2	O	1
w2	glenlea	Alf1	3	O	0
w2	glenlea	Alf1	4	O	5
w2	glenlea	Alf1	5	O	0
w2	glenlea	Alf1	1	T	0
w2	glenlea	Alf1	2	T	0
w2	glenlea	Alf1	3	T	1
w2	glenlea	Alf1	4	T	0
w2	glenlea	Alf1	5	T	0
w2	glenlea	Soy1	1	E	741
w2	glenlea	Soy1	2	E	350
w2	glenlea	Soy1	3	E	225
w2	glenlea	Soy1	4	E	102
w2	glenlea	Soy1	5	E	384
w2	glenlea	Soy1	1	O	0
w2	glenlea	Soy1	2	O	0
w2	glenlea	Soy1	3	O	0
w2	glenlea	Soy1	4	O	1
w2	glenlea	Soy1	5	O	0
w2	glenlea	Soy1	1	T	1
w2	glenlea	Soy1	2	T	0
w2	glenlea	Soy1	3	T	0
w2	glenlea	Soy1	4	T	0
w2	glenlea	Soy1	5	T	0
w2	giroux	Alf1	3	E	126
w2	giroux	Alf1	4	E	902
w2	giroux	Alf1	5	E	175
w2	giroux	Alf1	3	O	61
w2	giroux	Alf1	4	O	18
w2	giroux	Alf1	1	T	3
w2	giroux	Alf1	3	T	23
w2	giroux	Alf1	4	T	11
w2	giroux	Alf1	5	T	18
w2	giroux	Soy1	1	E	30
w2	giroux	Soy1	2	E	95
w2	giroux	Soy1	3	E	83
w2	giroux	Soy1	4	E	14
w2	giroux	Soy1	5	E	73
w2	giroux	Soy1	1	O	2
w2	giroux	Soy1	2	O	7
w2	giroux	Soy1	3	O	1
w2	giroux	Soy1	4	O	4
w2	giroux	Soy1	5	O	5
w2	giroux	Soy1	1	T	1
w2	giroux	Soy1	2	T	0
w2	giroux	Soy1	3	T	1
w2	giroux	Soy1	4	T	0
w2	giroux	Soy1	5	T	1
w2	La Broquerie	Alf1	1	E	154
w2	La Broquerie	Alf1	2	E	140
w2	La Broquerie	Alf1	3	E	218
w2	La Broquerie	Alf1	4	E	164
w2	La Broquerie	Alf1	5	E	80
w2	La Broquerie	Alf1	1	O	9
w2	La Broquerie	Alf1	2	O	0
w2	La Broquerie	Alf1	3	O	0
w2	La Broquerie	Alf1	4	O	3
w2	La Broquerie	Alf1	5	O	1
w2	La Broquerie	Alf1	1	T	13
w2	La Broquerie	Alf1	2	T	3
w2	La Broquerie	Alf1	3	T	0
w2	La Broquerie	Alf1	4	T	0
w2	La Broquerie	Alf1	5	T	3
w2	La Broquerie	Soy1	1	E	284
w2	La Broquerie	Soy1	2	E	904
w2	La Broquerie	Soy1	3	E	1182
w2	La Broquerie	Soy1	4	E	774
w2	La Broquerie	Soy1	5	E	270
w2	La Broquerie	Soy1	1	O	0
w2	La Broquerie	Soy1	2	O	1
w2	La Broquerie	Soy1	3	O	0
w2	La Broquerie	Soy1	4	O	10
w2	La Broquerie	Soy1	5	O	0
w2	La Broquerie	Soy1	1	T	1
w2	La Broquerie	Soy1	2	T	2
w2	La Broquerie	Soy1	3	T	0
w2	La Broquerie	Soy1	4	T	4
w2	La Broquerie	Soy1	5	T	0

## Sheet: cage study alfalfa
week	Location	Crop	plot	treat	patot		Meta data
w2	Carman	Alf	1	E	238		Crop	Alf = Alfalfa
w2	Carman	Alf	2	E	115		plot	replicate
w2	Carman	Alf	3	E	642		treat	E = exclusion cage, T = tanglefoot (aerial predator treatment), O = open (epigeal + aerial predator treatment)
w2	Carman	Alf	4	E	250		patot	total pea aphids (apterous + alates)
w2	Carman	Alf	5	E	0
w2	Carman	Alf	1	O	2
w2	Carman	Alf	2	O	1
w2	Carman	Alf	3	O	1
w2	Carman	Alf	4	O	1
w2	Carman	Alf	5	O	1
w2	Carman	Alf	1	T	0
w2	Carman	Alf	2	T	4
w2	Carman	Alf	3	T	0
w2	Carman	Alf	4	T	0
w2	Carman	Alf	5	T	6
w2	glenlea	Alf	1	E	67
w2	glenlea	Alf	2	E	81
w2	glenlea	Alf	3	E	84
w2	glenlea	Alf	4	E	437
w2	glenlea	Alf	5	E	29
w2	glenlea	Alf	1	O	2
w2	glenlea	Alf	2	O	5
w2	glenlea	Alf	3	O	0
w2	glenlea	Alf	4	O	0
w2	glenlea	Alf	5	O	2
w2	glenlea	Alf	1	T	15
w2	glenlea	Alf	2	T	1
w2	glenlea	Alf	3	T	1
w2	glenlea	Alf	4	T	28
w2	glenlea	Alf	5	T	3
w2	giroux	Alf	1	E	141
w2	giroux	Alf	2	E	633
w2	giroux	Alf	3	E	295
w2	giroux	Alf	4	E	221
w2	giroux	Alf	5	E	67
w2	giroux	Alf	1	O	17
w2	giroux	Alf	2	O	24
w2	giroux	Alf	3	O	3
w2	giroux	Alf	4	O	1
w2	giroux	Alf	5	O	1
w2	giroux	Alf	1	T	1
w2	giroux	Alf	2	T	8
w2	giroux	Alf	3	T	10
w2	giroux	Alf	4	T	5
w2	giroux	Alf	5	T	50
w2	La Broquerie	Alf	1	E	23
w2	La Broquerie	Alf	2	E	239
w2	La Broquerie	Alf	3	E	55
w2	La Broquerie	Alf	4	E	338
w2	La Broquerie	Alf	5	E	221
w2	La Broquerie	Alf	1	O	0
w2	La Broquerie	Alf	2	O	1
w2	La Broquerie	Alf	3	O	20
w2	La Broquerie	Alf	4	O	1
w2	La Broquerie	Alf	5	O	1
w2	La Broquerie	Alf	1	T	0
w2	La Broquerie	Alf	2	T	1
w2	La Broquerie	Alf	3	T	0
w2	La Broquerie	Alf	4	T	4
w2	La Broquerie	Alf	5	T	0

## Sheet: sticky traps 2012
Sttype	pairtreat	week	Date_out	Date_in	days	Field	crop	plot	GLW A	Orius A	Syrphid A	HAA	C7A	HconvA	HparA	HtredeA	HvarA	Spiders	Staphylinidae	BLW		Metadata
Pherocon	w2Carman	w2	2012-07-20	2012-07-23	3	Carman	Alfalfa	1	1	2	1	0	10	0	0	1	0	2	0	0		week	week of study
Pherocon	w2Carman	w2	2012-07-20	2012-07-23	3	Carman	Alfalfa	2	1	8	2	2	1	0	0	0	0	2	0	0		Date_out	date of sticky trap deployment
Pherocon	w2Carman	w2	2012-07-20	2012-07-23	3	Carman	Alfalfa	3	0	4	7	2	7	0	0	0	0	3	0	0		Date_in	date of sticky trap collection
Pherocon	w2Carman	w2	2012-07-20	2012-07-23	3	Carman	Alfalfa	4	0	1	2	1	7	0	0	1	0	0	0	0		days	total days sticky trap sampling
Pherocon	w2Carman	w2	2012-07-20	2012-07-23	3	Carman	Alfalfa	5	1	1	2	3	11	0	0	0	0	0	1	0		Field	Field ID
Pherocon	w2Giroux	w2	2012-07-18	2012-07-25	7	Giroux	Alfalfa	1	0	4	0	0	1	1	0	0	0	2	5	0		crop	Crop ID
Pherocon	w2Giroux	w2	2012-07-18	2012-07-25	7	Giroux	Alfalfa	2	3	2	0	0	1	0	0	0	0	3	3	0		plot	sticky trap replicate
Pherocon	w2Giroux	w2	2012-07-18	2012-07-25	7	Giroux	Alfalfa	3	2	0	0	0	0	0	0	0	0	0	4	0		GLW A	Green Lacewing Adults (Chrysopidae)
Pherocon	w2Giroux	w2	2012-07-18	2012-07-25	7	Giroux	Alfalfa	4	4	3	2	0	4	0	0	5	0	0	5	0		Orius A	Orius insidiosus Adult
Pherocon	w2Giroux	w2	2012-07-18	2012-07-25	7	Giroux	Alfalfa	5	2	0	0	0	1	0	0	0	0	1	4	0		Syrphid A	Syrphidae Adults
Pherocon	w2Glenlea	w2	2012-07-20	2012-07-24	4	Glenlea	Alfalfa	1	12	1	4	0	1	0	0	0	0	1	1	0		HAA	Harmonia axirydis Adults
Pherocon	w2Glenlea	w2	2012-07-20	2012-07-24	4	Glenlea	Alfalfa	2	8	0	0	0	2	0	0	0	0	0	0	0		C7A	Coccinella septempunctata Adults
Pherocon	w2Glenlea	w2	2012-07-20	2012-07-24	4	Glenlea	Alfalfa	3	13	1	3	0	4	0	0	0	0	1	0	0		HconvA	Hippodamia convergens
Pherocon	w2Glenlea	w2	2012-07-20	2012-07-24	4	Glenlea	Alfalfa	4	12	0	1	0	4	0	0	0	0	3	1	0		HparA	Hippodamia parenthesis
Pherocon	w2Glenlea	w2	2012-07-20	2012-07-24	4	Glenlea	Alfalfa	5	7	1	1	0	4	0	0	0	0	0	0	0		HtredeA	Hippodamia tredecimpunctata
Pherocon	w2La Broquerie	w2	2012-07-19	2012-07-26	7	La Broquerie	Alfalfa	1	12	7	0	0	0	0	0	0	0	2	0	0		HvarA	Hippodamia variegata
Pherocon	w2La Broquerie	w2	2012-07-19	2012-07-26	7	La Broquerie	Alfalfa	2	6	7	3	0	1	0	1	1	0	3	3	0		Spiders	Aranea
Pherocon	w2La Broquerie	w2	2012-07-19	2012-07-26	7	La Broquerie	Alfalfa	3	6	4	0	0	0	0	0	1	0	2	0	5		Staphylinidae	Staphilinidae
Pherocon	w2La Broquerie	w2	2012-07-19	2012-07-26	7	La Broquerie	Alfalfa	4	3	5	1	0	2	0	1	1	0	1	3	0		BLW	Brown lacewings (Hemerobidae)
Pherocon	w2La Broquerie	w2	2012-07-19	2012-07-26	7	La Broquerie	Alfalfa	5	2	8	9	0	0	0	3	1	0	4	1	1
Pherocon	w3Carman	w3	2012-07-24	2012-07-30	6	Carman	Alfalfa	1	0	3	5	1	7	0	0	2	0	0	1	0
Pherocon	w3Carman	w3	2012-07-24	2012-07-30	6	Carman	Alfalfa	2	1	7	8	1	4	0	0	0	0	0	0	0
Pherocon	w3Carman	w3	2012-07-24	2012-07-30	6	Carman	Alfalfa	3	1	11	6	1	5	0	0	0	0	1	1	0
Pherocon	w3Carman	w3	2012-07-24	2012-07-30	6	Carman	Alfalfa	4	1	5	7	1	2	0	0	1	0	1	0	0
Pherocon	w3Carman	w3	2012-07-24	2012-07-30	6	Carman	Alfalfa	5	0	7	2	2	6	0	0	0	0	1	0	0
Pherocon	w3Giroux	w3	2012-07-25	2012-08-01	7	Giroux	Alfalfa	1	4	3	2	0	4	0	0	2	0	0	1	0
Pherocon	w3Giroux	w3	2012-07-25	2012-08-01	7	Giroux	Alfalfa	2	0	5	1	2	4	0	0	0	0	2	1	0
Pherocon	w3Giroux	w3	2012-07-25	2012-08-01	7	Giroux	Alfalfa	3	0	0	0	1	9	0	0	0	0	4	1	1
Pherocon	w3Giroux	w3	2012-07-25	2012-08-01	7	Giroux	Alfalfa	4	3	1	1	0	8	0	0	0	0	0	0	0
Pherocon	w3Giroux	w3	2012-07-25	2012-08-01	7	Giroux	Alfalfa	5	0	0	0	0	0	0	0	0	0	0	0	0
Pherocon	w3Glenlea	w3	2012-07-25	2012-07-31	6	Glenlea	Alfalfa	1	12	1	5	0	14	0	0	1	0	5	0	0
Pherocon	w3Glenlea	w3	2012-07-25	2012-07-31	6	Glenlea	Alfalfa	2	17	1	5	0	14	0	0	0	0	6	0	0
Pherocon	w3Glenlea	w3	2012-07-25	2012-07-31	6	Glenlea	Alfalfa	3	16	0	2	0	6	0	0	0	0	1	0	0
Pherocon	w3Glenlea	w3	2012-07-25	2012-07-31	6	Glenlea	Alfalfa	4	9	1	2	0	15	1	0	0	0	1	0	0
Pherocon	w3Glenlea	w3	2012-07-25	2012-07-31	6	Glenlea	Alfalfa	5	11	1	0	0	17	0	0	1	0	4	0	0
Pherocon	w3La Broquerie	w3	2012-07-26	2012-08-02	7	La Broquerie	Alfalfa	1	7	8	3	1	0	0	0	1	0	0	4	0
Pherocon	w3La Broquerie	w3	2012-07-26	2012-08-02	7	La Broquerie	Alfalfa	2	9	5	4	0	0	0	0	4	0	3	0	0
Pherocon	w3La Broquerie	w3	2012-07-26	2012-08-02	7	La Broquerie	Alfalfa	3	1	2	3	0	2	0	0	1	0	2	2	0
Pherocon	w3La Broquerie	w3	2012-07-26	2012-08-02	7	La Broquerie	Alfalfa	4	2	3	7	0	0	0	1	1	0	3	1	0
Pherocon	w3La Broquerie	w3	2012-07-26	2012-08-02	7	La Broquerie	Alfalfa	5	2	8	2	1	0	1	0	1	0	0	0	0
Pherocon	w2Carman	w2	2012-07-17	2012-07-23	6	Carman	Soy	1	4	8	6	0	1	0	0	1	0	0	3	0
Pherocon	w2Carman	w2	2012-07-17	2012-07-23	6	Carman	Soy	2	2	5	7	0	0	0	0	1	0	0	1	0
Pherocon	w2Carman	w2	2012-07-17	2012-07-23	6	Carman	Soy	3	1	6	11	0	0	0	0	0	0	0	0	1
Pherocon	w2Carman	w2	2012-07-17	2012-07-23	6	Carman	Soy	4	2	5	8	0	1	0	0	0	0	0	0	0
Pherocon	w2Carman	w2	2012-07-17	2012-07-23	6	Carman	Soy	5	2	4	2	0	1	0	0	0	0	0	0	0
Pherocon	w2Giroux	w2	2012-07-18	2012-07-25	7	Giroux	Soy	1	7	3	1	0	0	0	0	0	0	3	1	0
Pherocon	w2Giroux	w2	2012-07-18	2012-07-25	7	Giroux	Soy	2	5	5	6	0	0	0	0	0	0	6	0	1
Pherocon	w2Giroux	w2	2012-07-18	2012-07-25	7	Giroux	Soy	3	3	2	2	0	0	0	0	0	0	4	1	0
Pherocon	w2Giroux	w2	2012-07-18	2012-07-25	7	Giroux	Soy	4	5	7	1	0	0	0	0	0	0	5	1	0
Pherocon	w2Giroux	w2	2012-07-18	2012-07-25	7	Giroux	Soy	5	2	4	0	0	1	0	0	2	0	2	1	0
Pherocon	w2Glenlea	w2	2012-07-18	2012-07-24	6	Glenlea	Soy	1	1	2	4	0	0	0	0	0	0	1	0	0
Pherocon	w2Glenlea	w2	2012-07-18	2012-07-24	6	Glenlea	Soy	2	1	3	6	0	0	0	0	0	0	1	0	0
Pherocon	w2Glenlea	w2	2012-07-18	2012-07-24	6	Glenlea	Soy	3	1	3	2	0	0	0	0	0	0	2	0	0
Pherocon	w2Glenlea	w2	2012-07-18	2012-07-24	6	Glenlea	Soy	4	1	2	6	1	0	0	0	1	0	4	2	0
Pherocon	w2Glenlea	w2	2012-07-18	2012-07-24	6	Glenlea	Soy	5	1	1	14	0	1	0	0	0	0	0	0	0
Pherocon	w2La Broquerie	w2	2012-07-19	2012-07-26	7	La Broquerie	Soy	1	3	11	0	0	0	0	0	1	0	2	5	0
Pherocon	w2La Broquerie	w2	2012-07-19	2012-07-26	7	La Broquerie	Soy	2	0	3	0	0	0	0	0	1	0	1	2	0
Pherocon	w2La Broquerie	w2	2012-07-19	2012-07-26	7	La Broquerie	Soy	3	2	8	0	0	1	1	0	0	0	0	1	0
Pherocon	w2La Broquerie	w2	2012-07-19	2012-07-26	7	La Broquerie	Soy	4	3	5	2	0	1	0	0	0	0	1	3	0
Pherocon	w2La Broquerie	w2	2012-07-19	2012-07-26	7	La Broquerie	Soy	5	3	13	2	0	0	0	1	0	0	0	0	0
Pherocon	w3Carman	w3	2012-07-24	2012-07-30	6	Carman	Soy	1	0	11	21	0	0	0	0	0	0	2	2	0
Pherocon	w3Carman	w3	2012-07-24	2012-07-30	6	Carman	Soy	2	13	12	12	1	3	0	0	0	0	3	0	0
Pherocon	w3Carman	w3	2012-07-24	2012-07-30	6	Carman	Soy	3	3	7	12	0	2	0	0	2	0	4	1	7
Pherocon	w3Carman	w3	2012-07-24	2012-07-30	6	Carman	Soy	4	7	10	5	0	7	0	0	0	0	7	0	0
Pherocon	w3Carman	w3	2012-07-24	2012-07-30	6	Carman	Soy	5	3	1	12	0	0	0	0	0	0	1	0	0
Pherocon	w3Giroux	w3	2012-07-25	2012-08-01	7	Giroux	Soy	1	8	7	5	0	1	0	0	0	0	2	0	0
Pherocon	w3Giroux	w3	2012-07-25	2012-08-01	7	Giroux	Soy	2	4	0	6	0	1	0	0	2	0	4	0	0
Pherocon	w3Giroux	w3	2012-07-25	2012-08-01	7	Giroux	Soy	3	5	9	8	0	4	0	0	0	0	19	1	0
Pherocon	w3Giroux	w3	2012-07-25	2012-08-01	7	Giroux	Soy	4	4	5	4	0	3	1	0	0	0	6	1	0
Pherocon	w3Giroux	w3	2012-07-25	2012-08-01	7	Giroux	Soy	5	4	12	3	0	1	0	0	0	0	3	0	0
Pherocon	w3Glenlea	w3	2012-07-25	2012-07-31	6	Glenlea	Soy	1	13	7	6	0	1	0	0	1	0	3	1	0
Pherocon	w3Glenlea	w3	2012-07-25	2012-07-31	6	Glenlea	Soy	2	5	3	4	0	1	0	0	0	0	16	3	0
Pherocon	w3Glenlea	w3	2012-07-25	2012-07-31	6	Glenlea	Soy	3	4	6	7	0	5	0	0	0	0	11	0	0
Pherocon	w3Glenlea	w3	2012-07-25	2012-07-31	6	Glenlea	Soy	4	5	10	2	0	0	0	0	2	0	9	1	0
Pherocon	w3Glenlea	w3	2012-07-25	2012-07-31	6	Glenlea	Soy	5	7	5	5	0	0	1	0	1	0	8	0	0
Pherocon	w3La Broquerie	w3	2012-07-26	2012-08-02	7	La Broquerie	Soy	1	3	17	3	0	0	0	0	1	0	5	0	0
Pherocon	w3La Broquerie	w3	2012-07-26	2012-08-02	7	La Broquerie	Soy	2	0	6	2	0	0	0	0	2	0	2	1	0
Pherocon	w3La Broquerie	w3	2012-07-26	2012-08-02	7	La Broquerie	Soy	3	0	19	2	0	1	0	0	1	0	0	0	0
Pherocon	w3La Broquerie	w3	2012-07-26	2012-08-02	7	La Broquerie	Soy	4	2	6	4	0	0	0	0	2	0	1	1	0
Pherocon	w3La Broquerie	w3	2012-07-26	2012-08-02	7	La Broquerie	Soy	5	2	11	1	0	0	0	0	1	0	8	1	0

## Sheet: sweep net 2012
date	week	Field	crop	plot	aphids	lb	glw	orius	syrphidae	spiders	staph	blw	nabids	Meta data
2012-07-18	w1	Giroux	Alfalfa	2	110	0	1	6	0	0	4	0	13	Field	Field ID
2012-07-18	w1	Giroux	Alfalfa	3	303	0	0	10	0	3	10	0	26	crop	crop ID
2012-07-18	w1	Giroux	Alfalfa	4	449	0	0	8	0	6	8	0	20	plot	replicate sample
2012-07-18	w1	Giroux	Alfalfa	5	412	0	0	4	0	0	10	0	32	aphids	Aphididae
2012-07-18	w1	Glenlea	Alfalfa	1	73	1	0	6	5	0	0	0	5	lb	lady beetles (Coccinellidae)
2012-07-18	w1	Glenlea	Alfalfa	2	109	2	0	1	0	0	0	0	9	glw	Green lacewings (Chrysopidae)
2012-07-18	w1	Glenlea	Alfalfa	3	166	0	0	3	0	0	0	0	14	orius	Orius insidiosus
2012-07-18	w1	Glenlea	Alfalfa	4	142	1	1	3	1	1	0	0	3	syrphidae	Syrphidae
2012-07-18	w1	Glenlea	Alfalfa	5	150	2	1	3	0	0	0	0	8	spiders	Aranae
2012-07-18	w1	Giroux	Soy	1	0	0	0	1	0	0	0	0	1	staph	Staphilinidae
2012-07-18	w1	Giroux	Soy	2	0	0	0	3	0	3	0	0	1	blw	Brown lacewings (Hemerobiidae)
2012-07-18	w1	Giroux	Soy	3	0	0	0	1	0	0	0	0	3	nabids	Nabidae
2012-07-18	w1	Giroux	Soy	4	0	0	1	1	0	1	0	0	0
2012-07-18	w1	Giroux	Soy	5	0	0	0	0	0	0	0	0	2
2012-07-18	w1	Glenlea	Soy	1	0	0	0	2	0	3	0	0	4
2012-07-18	w1	Glenlea	Soy	2	0	0	1	5	0	4	0	0	2
2012-07-18	w1	Glenlea	Soy	3	0	0	0	2	0	1	0	0	1
2012-07-18	w1	Glenlea	Soy	4	0	0	1	3	0	3	0	0	1
2012-07-18	w1	Glenlea	Soy	5	0	0	0	0	0	0	0	0	2
2012-07-19	w1	LB	Alfalfa	1	82	0	0	7	0	0	0	0	4
2012-07-19	w1	LB	Alfalfa	2	86	0	0	8	0	1	0	0	5
2012-07-19	w1	LB	Alfalfa	3	61	1	0	9	0	0	0	0	9
2012-07-19	w1	LB	Alfalfa	4	51	0	0	12	0	0	0	0	5
2012-07-19	w1	LB	Alfalfa	5	69	0	0	10	0	0	0	0	7
2012-07-19	w1	LB	Soy	1	0	0	0	0	0	0	0	0	0
2012-07-19	w1	LB	Soy	2	0	0	0	0	0	2	0	0	0
2012-07-19	w1	LB	Soy	3	0	0	0	2	0	1	0	0	0
2012-07-19	w1	LB	Soy	4	0	0	0	1	0	0	0	0	0
2012-07-19	w1	LB	Soy	5	0	0	0	2	0	0	0	0	0
2012-07-20	w1	Carman	Alfalfa	1	101	3	1	17	2	0	0	0	19
2012-07-20	w1	Carman	Alfalfa	2	62	0	0	13	0	0	0	0	9
2012-07-20	w1	Carman	Alfalfa	3	55	2	0	4	1	0	0	0	5
2012-07-20	w1	Carman	Alfalfa	4	124	3	0	6	0	0	0	0	12
2012-07-20	w1	Carman	Alfalfa	5	77	1	1	5	0	0	0	0	8
2012-07-20	w1	Carman	Soy	1	0	0	4	6	0	0	0	1	0
2012-07-20	w1	Carman	Soy	2	1	0	0	4	0	0	0	0	2
2012-07-20	w1	Carman	Soy	3	0	0	1	5	0	1	0	0	5
2012-07-20	w1	Carman	Soy	4	0	0	0	5	2	0	0	0	1
2012-07-20	w1	Carman	Soy	5	1	1	1	5	0	1	0	0	1
2012-07-23	w2	Carman	Alfalfa	1	81	1	1	9	0	2	0	0	6
2012-07-23	w2	Carman	Alfalfa	2	208	0	0	18	0	4	0	0	10
2012-07-23	w2	Carman	Alfalfa	3	142	0	0	10	0	1	0	0	2
2012-07-23	w2	Carman	Alfalfa	4	156	0	0	5	0	1	0	0	7
2012-07-23	w2	Carman	Alfalfa	5	137	0	0	14	0	5	0	1	14
2012-07-23	w2	Carman	Soy	1	0	0	1	12	0	0	0	0	5
2012-07-23	w2	Carman	Soy	2	0	0	0	2	0	1	0	0	0
2012-07-23	w2	Carman	Soy	3	3	1	0	8	0	1	0	0	3
2012-07-23	w2	Carman	Soy	4	0	0	0	12	0	1	0	0	2
2012-07-23	w2	Carman	Soy	5	1	1	0	8	2	1	0	0	2
2012-07-24	w2	Glenlea	Alfalfa	1	90	1	4	8	4	5	0	0	19
2012-07-24	w2	Glenlea	Alfalfa	2	93	3	1	5	0	3	0	1	13
2012-07-24	w2	Glenlea	Alfalfa	3	128	3	0	6	1	3	0	0	26
2012-07-24	w2	Glenlea	Alfalfa	4	48	2	0	1	3	1	0	0	7
2012-07-24	w2	Glenlea	Alfalfa	5	81	0	4	1	3	4	0	0	4
2012-07-24	w2	Glenlea	Soy	1	1	0	1	1	0	1	0	0	0
2012-07-24	w2	Glenlea	Soy	2	0	0	4	1	0	1	0	0	0
2012-07-24	w2	Glenlea	Soy	3	0	0	2	5	0	1	0	0	4
2012-07-24	w2	Glenlea	Soy	4	0	0	3	4	0	0	0	0	2
2012-07-24	w2	Glenlea	Soy	5	0	0	2	3	0	2	0	0	1
2012-07-25	w2	Giroux	Alfalfa	1	767	3	3	12	0	13	0	1	19
2012-07-25	w2	Giroux	Alfalfa	2	550	3	0	12	2	5	0	4	37
2012-07-25	w2	Giroux	Alfalfa	3	657	3	2	17	0	8	0	0	18
2012-07-25	w2	Giroux	Alfalfa	4	774	0	3	16	0	18	0	0	12
2012-07-25	w2	Giroux	Alfalfa	5	817	0	2	10	0	9	0	1	5
2012-07-25	w2	Giroux	Soy	1	0	0	1	1	0	0	0	0	4
2012-07-25	w2	Giroux	Soy	2	0	0	0	0	0	2	0	0	4
2012-07-25	w2	Giroux	Soy	3	0	0	0	5	0	3	0	0	7
2012-07-25	w2	Giroux	Soy	4	1	0	0	5	0	1	0	0	3
2012-07-25	w2	Giroux	Soy	5	1	0	0	5	0	2	0	0	0
2012-07-29	w2	LB	Alfalfa	1	495	16	0	43	0	18	0	1	25
2012-07-29	w2	LB	Alfalfa	2	582	13	2	52	1	19	0	1	26
2012-07-29	w2	LB	Alfalfa	5	1260	6	3	55	0	20	0	0	42
2012-07-29	w2	LB	Soy	1	1	0	0	8	1	0	0	0	6
2012-07-29	w2	LB	Soy	2	0	0	0	3	0	0	0	0	5
2012-07-29	w2	LB	Soy	3	1	0	0	3	0	1	0	0	1
2012-07-29	w2	LB	Soy	4	0	0	0	3	0	0	0	1	10
2012-07-29	w2	LB	Soy	5	0	0	0	9	0	0	0	0	9
2012-07-30	w3	Carman	Alfalfa	1	158	3	2	100	0	3	0	0	23
2012-07-30	w3	Carman	Alfalfa	2	254	3	2	88	4	4	0	0	15
2012-07-30	w3	Carman	Alfalfa	3	137	3	0	81	5	1	0	0	21
2012-07-30	w3	Carman	Alfalfa	4	145	3	2	50	2	5	0	0	18
2012-07-30	w3	Carman	Alfalfa	5	248	0	1	62	4	9	0	0	4
2012-07-30	w3	Carman	Soy	1	1	0	0	4	1	1	0	0	2
2012-07-30	w3	Carman	Soy	2	0	0	1	8	0	0	0	0	2
2012-07-30	w3	Carman	Soy	4	1	0	0	5	0	2	0	0	3
2012-07-30	w3	Carman	Soy	5	0	1	0	6	0	1	0	0	8
2012-07-30	w3	Carman	Soy	3	0	0	0	8	0	1	0	0	4
2012-07-31	w3	Glenlea	Alfalfa	1	71	1	5	22	3	3	0	0	15
2012-07-31	w3	Glenlea	Alfalfa	2	86	2	1	24	0	2	1	0	8
2012-07-31	w3	Glenlea	Alfalfa	3	107	1	3	30	2	0	0	0	12
2012-07-31	w3	Glenlea	Alfalfa	4	64	3	2	30	2	3	0	0	13
2012-07-31	w3	Glenlea	Alfalfa	5	58	3	0	41	0	2	0	0	9
2012-07-31	w3	Glenlea	Soy	1	0	0	2	3	1	3	0	0	3
2012-07-31	w3	Glenlea	Soy	2	3	0	1	3	1	0	0	0	7
2012-07-31	w3	Glenlea	Soy	3	1	0	0	4	0	4	0	0	6
2012-07-31	w3	Glenlea	Soy	4	2	0	0	2	1	2	1	0	6
2012-07-31	w3	Glenlea	Soy	5	1	0	2	7	0	2	0	0	5
2012-08-01	w3	Giroux	Soy	1	0	0	0	2	0	2	0	0	4
2012-08-01	w3	Giroux	Soy	2	0	0	1	0	0	0	0	0	1
2012-08-01	w3	Giroux	Soy	3	0	0	0	1	0	1	0	0	1
2012-08-01	w3	Giroux	Soy	4	0	0	0	0	0	0	0	0	1
2012-08-01	w3	Giroux	Soy	5	0	0	0	0	0	0	0	0	2
2012-08-01	w3	Giroux	Alfalfa	1	501	1	1	52	3	3	0	0	15
2012-08-01	w3	Giroux	Alfalfa	3	904	1	7	59	1	5	0	0	10
2012-08-01	w3	Giroux	Alfalfa	5	1231	2	3	41	3	3	0	0	9
2012-08-01	w3	Giroux	Alfalfa	2	701	2	2	74	4	9	0	0	6
2012-08-01	w3	Giroux	Alfalfa	4	1001	6	3	66	4	9	0	0	12
2012-08-02	w3	LB	Soy	1	0	0	3	13	0	2	0	1	5
2012-08-02	w3	LB	Soy	2	0	0	1	5	0	0	0	0	7
2012-08-02	w3	LB	Soy	3	0	0	0	4	0	2	0	0	3
2012-08-02	w3	LB	Soy	4	1	1	2	11	0	0	0	0	9
2012-08-02	w3	LB	Soy	5	0	0	0	13	1	3	0	0	16
2012-08-02	w3	LB	Alfalfa	1	746	2	4	105	5	10	1	0	37
2012-08-02	w3	LB	Alfalfa	2	1102	13	5	133	2	19	0	0	30
2012-08-02	w3	LB	Alfalfa	3	477	11	1	120	2	8	0	0	20
2012-08-02	w3	LB	Alfalfa	4	947	10	3	135	1	15	0	0	26
2012-08-02	w3	LB	Alfalfa	5	1027	5	8	119	4	9	0	0	29

## Sheet: C7recaptures_2013 & 2014
year	location	sample	released_field	recaptured_field	released_point	rec_point	movement	mov_unmarked	time	sweeps	type	sampling	total_beetles	beetles_per_sweep			Meta Data
2013	Gimli	1	ALF	ALF	C24	B24	alf-alf	alf-alf	8.4	5	m	swp	1	0.2			year	Experiment year
2013	Gimli	1	NA	ALF	NA	B24	sb-alf	sb-alf	8.4	5	m	swp	0	0			location	Experiment location
2013	Gimli	1	NA	ALF	NA	B24	NA	alfum	8.4	5	um	swp	0	0			sample	Sweep net sample number for captured lady beetles. All samples that yielded zero lady beetles in equivalent positions in the soybean and the alfalfa fields were eliminated. To get similar sample sizes a marked sample added for each unmarked beetle captured point (not added the beetle for total beetles) and an unmarked sample added for each marked beetle captured point (not added the beetle for to…
2013	Gimli	1M	NA	SB	NA	B48	sb-sb	sb-sb	8.4	5	m	swp	0	0			released_field	Released field of marked Sevenspotted lady beetles (SB = soybean, ALF=alfalfa)
2013	Gimli	1M	NA	SB	NA	B48	alf-sb	alf-sb	8.4	5	m	swp	0	0			recaptured_field	Recaptured field of marked Sevenspotted lady beetles after relasing (SB = soybean, ALF=alfalfa)
2013	Gimli	1M	NA	SB	NA	B48	NA	sbum	8.4	5	um	swp	0	0			released_point	Released point of marked Sevenspotted lady beetles in the field of either soybean or alfalfa
2013	Gimli	2	ALF	ALF	C24	C12	alf-alf	alf-alf	4.2	5	m	swp	2	0.4			rec_point	Recaptured point of marked Sevenspotted lady beetles in the field of either soybean or alfalfa
2013	Gimli	2	NA	ALF	NA	C12	sb-alf	sb-alf	4.2	5	m	swp	0	0			movement	Recaptured Sevenspotted lady beetle movement direction: sb-alf (form soybean to alfalfa), alf-sb (from alfalfa to soybean), sb-sb (within soybean), alf-alf (within alfalfa); NA= not apprproate (no movement)
2013	Gimli	2	NA	ALF	NA	C12	NA	alfum	4.2	5	um	swp	0	0			mov_unmarked	Captured unmarked Seven spotted ladybeetles: (alfum = unmarked beetles captured in alfalfa, sbum=unmarked beetles captured in soybean); AND marked Sevenspotted lady beetle movement direction for marked lady beetles: sb-alf (form soybean to alfalfa), alf-sb (from alfalfa to soybean), sb-sb (within soybean), alf-alf (within alfalfa)
2013	Gimli	2M	NA	SB	NA	C60	sb-sb	sb-sb	4.2	5	m	swp	0	0			time	Time in hours from releasing time to captured time of Seven spotted lady beetles
2013	Gimli	2M	NA	SB	NA	C60	alf-sb	alf-sb	4.2	5	m	swp	0	0			sweeps	Number of sweepnet samples took between sampling points
2013	Gimli	2M	NA	SB	NA	C60	NA	sbum	4.2	5	um	swp	0	0			type	Type of Seven spotted lady beetles (m=marked, um=unmarked)
2013	Gimli	3	SB	ALF	C48	C18	sb-alf	sb-alf	4.2	5	m	swp	1	0.2			sampling	Sampling method (swp= sweepnet sampling)
2013	Gimli	3	NA	ALF	NA	C18	alf-alf	alf-alf	4.2	5	m	swp	0	0			total_beetles	Number of Seven spotted lady beetles captured
2013	Gimli	3	NA	ALF	NA	C18	NA	alfum	4.2	5	um	swp	0	0			beetles_per_sweep	Number of beetles captured/number of sweeps
2013	Gimli	3M	NA	SB	NA	C54	sb-sb	sb-sb	4.2	5	m	swp	0	0
2013	Gimli	3M	NA	SB	NA	C54	alf-sb	alf-sb	4.2	5	m	swp	0	0
2013	Gimli	3M	NA	SB	NA	C54	NA	sbum	4.2	5	um	swp	0	0
2013	Gimli	4	ALF	ALF	C24	C27	alf-alf	alf-alf	2.3	4	m	swp	1	0.25
2013	Gimli	4	NA	ALF	NA	C27	sb-alf	sb-alf	2.3	4	m	swp	0	0
2013	Gimli	4	NA	ALF	NA	C27	NA	alfum	2.3	4	um	swp	0	0
2013	Gimli	4M	NA	SB	NA	C45	sb-sb	sb-sb	2.3	4	m	swp	0	0
2013	Gimli	4M	NA	SB	NA	C45	alf-sb	alf-sb	2.3	4	m	swp	0	0
2013	Gimli	4M	NA	SB	NA	C45	NA	sbum	2.3	4	um	swp	0	0
2013	Gimli	5	ALF	ALF	C24	C27	alf-alf	alf-alf	4.2	5	m	swp	2	0.4
2013	Gimli	5	NA	ALF	NA	C27	sb-alf	sb-alf	4.2	5	m	swp	0	0
2013	Gimli	5	NA	ALF	NA	C27	NA	alfum	4.2	5	um	swp	0	0
2013	Gimli	5M	NA	SB	NA	C45	sb-sb	sb-sb	4.2	5	m	swp	0	0
2013	Gimli	5M	NA	SB	NA	C45	alf-sb	alf-sb	4.2	5	m	swp	0	0
2013	Gimli	5M	NA	SB	NA	C45	NA	sbum	4.2	5	um	swp	0	0
2013	Gimli	6	SB	SB	C48	C42	sb-sb	sb-sb	4.2	5	m	swp	2	0.4
2013	Gimli	6	SB	SB	NA	C42	alf-sb	alf-sb	4.2	5	m	swp	0	0
2013	Gimli	6	NA	SB	NA	C42	NA	sbum	4.2	5	um	swp	0	0
2013	Gimli	6M	NA	ALF	NA	C30	alf-alf	alf-alf	4.2	5	m	swp	0	0
2013	Gimli	6M	NA	ALF	NA	C30	sb-alf	sb-alf	4.2	5	m	swp	0	0
2013	Gimli	6M	NA	ALF	NA	C30	NA	alfum	4.2	5	um	swp	0	0
2013	Gimli	7	SB	SB	C48	C48	sb-sb	sb-sb	4.2	5	m	swp	4	0.8
2013	Gimli	7	NA	SB	NA	C48	alf-sb	alf-sb	4.2	5	m	swp	0	0
2013	Gimli	7	NA	SB	NA	C48	NA	sbum	4.2	5	um	swp	0	0
2013	Gimli	7M	NA	ALF	NA	C24	alf-alf	alf-alf	4.2	5	m	swp	0	0
2013	Gimli	7M	NA	ALF	NA	C24	sb-alf	sb-alf	4.2	5	m	swp	0	0
2013	Gimli	7M	NA	ALF	NA	C24	NA	alfum	4.2	5	um	swp	0	0
2013	Gimli	8	SB	SB	C48	C48	sb-sb	sb-sb	8.2	5	m	swp	2	0.4
2013	Gimli	8	NA	SB	NA	C48	alf-sb	alf-sb	8.2	5	m	swp	0	0
2013	Gimli	8	NA	SB	NA	C48	NA	sbum	8.2	5	um	swp	0	0
2013	Gimli	8M	NA	ALF	NA	C24	alf-alf	alf-alf	8.2	5	m	swp	0	0
2013	Gimli	8M	NA	ALF	NA	C24	sb-alf	sb-alf	8.2	5	m	swp	0	0
2013	Gimli	8M	NA	ALF	NA	C24	NA	alfum	8.2	5	um	swp	0	0
2013	Gimli	9	SB	SB	C48	C48	sb-sb	sb-sb	24.1	5	m	swp	1	0.2
2013	Gimli	9	NA	SB	NA	C48	alf-sb	alf-sb	24.1	5	m	swp	0	0
2013	Gimli	9	NA	SB	NA	C48	NA	sbum	24.1	5	um	swp	0	0
2013	Gimli	9M	NA	ALF	NA	C24	alf-alf	alf-alf	24.1	5	m	swp	0	0
2013	Gimli	9M	NA	ALF	NA	C24	sb-alf	sb-alf	24.1	5	m	swp	0	0
2013	Gimli	9M	NA	ALF	NA	C24	NA	alfum	24.1	5	um	swp	0	0
2013	Gimli	10	SB	SB	C48	C51	sb-sb	sb-sb	4.2	5	m	swp	1	0.2
2013	Gimli	10	NA	SB	NA	C51	alf-sb	alf-sb	4.2	5	m	swp	0	0
2013	Gimli	10	NA	SB	NA	C51	NA	sbum	4.2	5	um	swp	0	0
2013	Gimli	10M	NA	ALF	NA	C21	alf-alf	alf-alf	4.2	5	m	swp	0	0
2013	Gimli	10M	NA	ALF	NA	C21	sb-alf	sb-alf	4.2	5	m	swp	0	0
2013	Gimli	10M	NA	ALF	NA	C21	NA	alfum	4.2	5	um	swp	0	0
2013	Gimli	11	SB	SB	E48	C51	sb-sb	sb-sb	8.2	5	m	swp	1	0.2
2013	Gimli	11	NA	SB	NA	C51	alf-sb	alf-sb	8.2	5	m	swp	0	0
2013	Gimli	11	NA	SB	NA	C51	NA	sbum	8.2	5	um	swp	0	0
2013	Gimli	11M	NA	ALF	NA	C21	alf-alf	alf-alf	8.2	5	m	swp	0	0
2013	Gimli	11M	NA	ALF	NA	C21	sb-alf	sb-alf	8.2	5	m	swp	0	0
2013	Gimli	11M	NA	ALF	NA	C21	NA	alfum	8.2	5	um	swp	0	0
2013	Gimli	12	SB	ALF	D48	D15	sb-alf	sb-alf	4.2	5	m	swp	1	0.2
2013	Gimli	12	NA	ALF	NA	D15	alf-alf	alf-alf	4.2	5	m	swp	0	0
2013	Gimli	12	NA	ALF	NA	D15	NA	alfum	4.2	5	um	swp	0	0
2013	Gimli	12M	NA	SB	NA	D57	sb-sb	sb-sb	4.2	5	m	swp	0	0
2013	Gimli	12M	NA	SB	NA	D57	alf-sb	alf-sb	4.2	5	m	swp	0	0
2013	Gimli	12M	NA	SB	NA	D57	NA	sbum	4.2	5	um	swp	0	0
2013	Gimli	13	ALF	ALF	E24	D24	alf-alf	alf-alf	47.9	5	m	swp	1	0.2
2013	Gimli	13	NA	ALF	NA	D24	sb-alf	sb-alf	47.9	5	m	swp	0	0
2013	Gimli	13	NA	ALF	NA	D24	NA	alfum	47.9	5	um	swp	0	0
2013	Gimli	13M	NA	SB	NA	D48	sb-sb	sb-sb	47.9	5	m	swp	0	0
2013	Gimli	13M	NA	SB	NA	D48	alf-sb	alf-sb	47.9	5	m	swp	0	0
2013	Gimli	13M	NA	SB	NA	D48	NA	sbum	47.9	5	um	swp	0	0
2013	Gimli	14	ALF	ALF	D24	D27	alf-alf	alf-alf	4.2	5	m	swp	1	0.2
2013	Gimli	14	NA	ALF	NA	D27	sb-alf	sb-alf	4.2	5	m	swp	0	0
2013	Gimli	14	NA	ALF	NA	D27	NA	alfum	4.2	5	um	swp	0	0
2013	Gimli	14M	NA	SB	NA	D45	sb-sb	sb-sb	4.2	5	m	swp	0	0
2013	Gimli	14M	NA	SB	NA	D45	alf-sb	alf-sb	4.2	5	m	swp	0	0
2013	Gimli	14M	NA	SB	NA	D45	NA	sbum	4.2	5	um	swp	0	0
2013	Gimli	15	ALF	ALF	E24	E24	alf-alf	alf-alf	2.5	4	m	swp	1	0.25
2013	Gimli	15	NA	ALF	NA	E24	sb-alf	sb-alf	2.5	4	m	swp	0	0
2013	Gimli	15	NA	ALF	NA	E24	NA	alfum	2.5	4	um	swp	0	0
2013	Gimli	15M	NA	SB	NA	E51	sb-sb	sb-sb	2.5	4	m	swp	0	0
2013	Gimli	15M	NA	SB	NA	E51	alf-sb	alf-sb	2.5	4	m	swp	0	0
2013	Gimli	15M	NA	SB	NA	E51	NA	sbum	2.5	4	um	swp	0	0
2013	Gimli	16	ALF	ALF	D24	E24	alf-alf	alf-alf	4.1	5	m	swp	3	0.6
2013	Gimli	16	NA	ALF	NA	E24	sb-alf	sb-alf	4.1	5	m	swp	0	0
2013	Gimli	16	NA	ALF	NA	E24	NA	alfum	4.1	5	um	swp	0	0
2013	Gimli	16M	NA	SB	NA	E48	sb-sb	sb-sb	4.1	5	m	swp	0	0
2013	Gimli	16M	NA	SB	NA	E48	alf-sb	alf-sb	4.1	5	m	swp	0	0
2013	Gimli	16M	NA	SB	NA	E48	NA	sbum	4.1	5	um	swp	0	0
2013	Gimli	17	ALF	ALF	E24	E27	alf-alf	alf-alf	2.5	4	m	swp	2	0.5
2013	Gimli	17	NA	ALF	NA	E27	sb-alf	sb-alf	2.5	4	m	swp	0	0
2013	Gimli	17	NA	ALF	NA	E27	NA	alfum	2.5	4	um	swp	0	0
2013	Gimli	17M	NA	SB	NA	E45	sb-sb	sb-sb	2.5	4	m	swp	0	0
2013	Gimli	17M	NA	SB	NA	E45	alf-sb	alf-sb	2.5	4	m	swp	0	0
2013	Gimli	17M	NA	SB	NA	E45	NA	sbum	2.5	4	um	swp	0	0
2013	Gimli	18	ALF	ALF	D24	E27	alf-alf	alf-alf	4.1	5	m	swp	2	0.4
2013	Gimli	18	NA	ALF	NA	E27	sb-alf	sb-alf	4.1	5	m	swp	0	0
2013	Gimli	18	NA	ALF	NA	E27	NA	alfum	4.1	5	um	swp	0	0
2013	Gimli	18M	NA	SB	NA	E45	sb-sb	sb-sb	4.1	5	m	swp	0	0
2013	Gimli	18M	NA	SB	NA	E45	alf-sb	alf-sb	4.1	5	m	swp	0	0
2013	Gimli	18M	NA	SB	NA	E45	NA	sbum	4.1	5	um	swp	0	0
2013	Gimli	19	SB	ALF	C48	E27	sb-alf	sb-alf	8.3	5	m	swp	1	0.2
2013	Gimli	19	NA	ALF	NA	E27	alf-alf	alf-alf	8.3	5	m	swp	0	0
2013	Gimli	19	NA	ALF	NA	E27	NA	alfum	8.3	5	um	swp	0	0
2013	Gimli	19M	NA	SB	NA	E45	sb-sb	sb-sb	8.3	5	m	swp	0	0
2013	Gimli	19M	NA	SB	NA	E45	alf-sb	alf-sb	8.3	5	m	swp	0	0
2013	Gimli	19M	NA	SB	NA	E45	NA	sbum	8.3	5	um	swp	0	0
2013	Gimli	20	SB	SB	E48	E48	sb-sb	sb-sb	2.5	4	m	swp	2	0.5
2013	Gimli	20	NA	SB	NA	E48	alf-sb	alf-sb	2.5	4	m	swp	0	0
2013	Gimli	20	NA	SB	NA	E48	NA	sbum	2.5	4	um	swp	0	0
2013	Gimli	20M	NA	ALF	NA	E24	sb-alf	sb-alf	2.5	4	m	swp	0	0
2013	Gimli	20M	NA	ALF	NA	E24	alf-alf	alf-alf	2.5	4	m	swp	0	0
2013	Gimli	20M	NA	ALF	NA	E24	NA	alfum	2.5	4	um	swp	0	0
2013	Gimli	21	SB	SB	E48	E51	sb-sb	sb-sb	2.5	4	m	swp	2	0.5
2013	Gimli	21	NA	SB	NA	E51	alf-sb	alf-sb	2.5	4	m	swp	0	0
2013	Gimli	21	NA	SB	NA	E51	NA	sbum	2.5	4	um	swp	0	0
2013	Gimli	21M	NA	ALF	NA	E21	sb-alf	sb-alf	2.5	4	m	swp	0	0
2013	Gimli	21M	NA	ALF	NA	E21	alf-alf	alf-alf	2.5	4	m	swp	0	0
2013	Gimli	21M	NA	ALF	NA	E21	NA	alfum	2.5	4	um	swp	0	0
2013	Gimli	22	ALF	ALF	E24	F27	alf-alf	alf-alf	4.5	5	m	swp	1	0.2
2013	Gimli	22	NA	ALF	NA	F27	sb-alf	sb-alf	4.5	5	m	swp	0	0
2013	Gimli	22	NA	ALF	NA	F27	NA	alfum	4.5	5	um	swp	0	0
2013	Gimli	22M	NA	SB	NA	F45	sb-sb	sb-sb	4.5	5	m	swp	0	0
2013	Gimli	22M	NA	SB	NA	F45	alf-sb	alf-sb	4.5	5	m	swp	0	0
2013	Gimli	22M	NA	SB	NA	F45	NA	sbum	4.5	5	um	swp	0	0
2013	Gimli	23	ALF	ALF	E24	G21	alf-alf	alf-alf	24.5	5	m	swp	1	0.2
2013	Gimli	23	NA	ALF	NA	G21	sb-alf	sb-alf	24.5	5	m	swp	0	0
2013	Gimli	23	NA	ALF	NA	G21	NA	alfum	24.5	5	um	swp	0	0
2013	Gimli	23M	NA	SB	NA	G51	sb-sb	sb-sb	24.5	5	m	swp	0	0
2013	Gimli	23M	NA	SB	NA	G51	alf-sb	alf-sb	24.5	5	m	swp	0	0
2013	Gimli	23M	NA	SB	NA	G51	NA	sbum	24.5	5	um	swp	0	0
2013	Gimli	24	NA	ALF	NA	A21	NA	alfum	2.3	4	um	swp	2	0.5
2013	Gimli	24	NA	ALF	NA	A21	alf-alf	alf-alf	2.3	4	m	swp	0	0
2013	Gimli	24	NA	ALF	NA	A21	sb-alf	sb-alf	2.3	4	m	swp	0	0
2013	Gimli	24M	NA	SB	NA	A51	NA	sbum	2.3	4	um	swp	0	0
2013	Gimli	24M	NA	SB	NA	A51	sb-sb	sb-sb	2.3	4	m	swp	0	0
2013	Gimli	24M	NA	SB	NA	A51	alf-sb	alf-sb	2.3	4	m	swp	0	0
2013	Gimli	25	NA	ALF	NA	A21	NA	alfum	48	5	um	swp	1	0.2
2013	Gimli	25	NA	ALF	NA	A21	alf-alf	alf-alf	48	5	m	swp	0	0
2013	Gimli	25	NA	ALF	NA	A21	sb-alf	sb-alf	48	5	m	swp	0	0
2013	Gimli	25M	NA	SB	NA	A51	NA	sbum	48	5	um	swp	0	0
2013	Gimli	25M	NA	SB	NA	A51	sb-sb	sb-sb	48	5	m	swp	0	0
2013	Gimli	25M	NA	SB	NA	A51	alf-sb	alf-sb	48	5	m	swp	0	0
2013	Gimli	26	NA	ALF	NA	A3	NA	alfum	24.2	5	um	swp	1	0.2
2013	Gimli	26	NA	ALF	NA	A3	alf-alf	alf-alf	24.2	5	m	swp	0	0
2013	Gimli	26	NA	ALF	NA	A3	sb-alf	sb-alf	24.2	5	m	swp	0	0
2013	Gimli	26M	NA	SB	NA	A69	NA	sbum	24.2	5	um	swp	0	0
2013	Gimli	26M	NA	SB	NA	A69	sb-sb	sb-sb	24.2	5	m	swp	0	0
2013	Gimli	26M	NA	SB	NA	A69	alf-sb	alf-sb	24.2	5	m	swp	0	0
2013	Gimli	27	NA	ALF	NA	A30	NA	alfum	8.6	5	um	swp	1	0.2
2013	Gimli	27	NA	ALF	NA	A30	alf-alf	alf-alf	8.6	5	m	swp	0	0
2013	Gimli	27	NA	ALF	NA	A30	sb-alf	sb-alf	8.6	5	m	swp	0	0
2013	Gimli	27M	NA	SB	NA	A42	NA	sbum	8.6	5	um	swp	0	0
2013	Gimli	27M	NA	SB	NA	A42	sb-sb	sb-sb	8.6	5	m	swp	0	0
2013	Gimli	27M	NA	SB	NA	A42	alf-sb	alf-sb	8.6	5	m	swp	0	0
2013	Gimli	28	NA	ALF	NA	B6	NA	alfum	28.2	5	um	swp	1	0.2
2013	Gimli	28	NA	ALF	NA	B6	alf-alf	alf-alf	28.2	5	m	swp	0	0
2013	Gimli	28	NA	ALF	NA	B6	sb-alf	sb-alf	28.2	5	m	swp	0	0
2013	Gimli	28M	NA	SB	NA	B66	NA	sbum	28.2	5	um	swp	0	0
2013	Gimli	28M	NA	SB	NA	B66	sb-sb	sb-sb	28.2	5	m	swp	0	0
2013	Gimli	28M	NA	SB	NA	B66	alf-sb	alf-sb	28.2	5	m	swp	0	0
2013	Gimli	29	NA	ALF	NA	C0	NA	alfum	47.9	5	um	swp	1	0.2
2013	Gimli	29	NA	ALF	NA	C0	alf-alf	alf-alf	47.9	5	m	swp	0	0
2013	Gimli	29	NA	ALF	NA	C0	sb-alf	sb-alf	47.9	5	m	swp	0	0
2013	Gimli	29M	NA	SB	NA	C72	NA	sbum	47.9	5	um	swp	0	0
2013	Gimli	29M	NA	SB	NA	C72	sb-sb	sb-sb	47.9	5	m	swp	0	0
2013	Gimli	29M	NA	SB	NA	C72	alf-sb	alf-sb	47.9	5	m	swp	0	0
2013	Gimli	30	NA	ALF	NA	C3	NA	alfum	47.9	5	um	swp	1	0.2
2013	Gimli	30	NA	ALF	NA	C3	alf-alf	alf-alf	47.9	5	m	swp	0	0
2013	Gimli	30	NA	ALF	NA	C3	sb-alf	sb-alf	47.9	5	m	swp	0	0
2013	Gimli	30M	NA	SB	NA	C69	NA	sbum	47.9	5	um	swp	0	0
2013	Gimli	30M	NA	SB	NA	C69	sb-sb	sb-sb	47.9	5	m	swp	0	0
2013	Gimli	30M	NA	SB	NA	C69	alf-sb	alf-sb	47.9	5	m	swp	0	0
2013	Gimli	31	NA	ALF	NA	D21	NA	alfum	2.6	4	um	swp	1	0.25
2013	Gimli	31	NA	ALF	NA	D21	alf-alf	alf-alf	2.6	4	m	swp	0	0
2013	Gimli	31	NA	ALF	NA	D21	sb-alf	sb-alf	2.6	4	m	swp	0	0
2013	Gimli	31M	NA	SB	NA	D51	NA	sbum	2.6	4	um	swp	0	0
2013	Gimli	31M	NA	SB	NA	D51	sb-sb	sb-sb	2.6	4	m	swp	0	0
2013	Gimli	31M	NA	SB	NA	D51	alf-sb	alf-sb	2.6	4	m	swp	0	0
2013	Gimli	32	NA	ALF	NA	D21	NA	alfum	8.7	5	um	swp	1	0.2
2013	Gimli	32	NA	ALF	NA	D21	alf-alf	alf-alf	8.7	5	m	swp	0	0
2013	Gimli	32	NA	ALF	NA	D21	sb-alf	sb-alf	8.7	5	m	swp	0	0
2013	Gimli	32M	NA	SB	NA	D51	NA	sbum	8.7	5	um	swp	0	0
2013	Gimli	32M	NA	SB	NA	D51	sb-sb	sb-sb	8.7	5	m	swp	0	0
2013	Gimli	32M	NA	SB	NA	D51	alf-sb	alf-sb	8.7	5	m	swp	0	0
2013	Gimli	33	NA	SB	NA	D39	NA	sbum	4.8	5	um	swp	1	0.2
2013	Gimli	33	NA	SB	NA	D39	sb-sb	sb-sb	4.8	5	m	swp	0	0
2013	Gimli	33	NA	SB	NA	D39	alf-sb	alf-sb	4.8	5	m	swp	0	0
2013	Gimli	33M	NA	ALF	NA	D33	NA	alfum	4.8	5	um	swp	0	0
2013	Gimli	33M	NA	ALF	NA	D33	alf-alf	alf-alf	4.8	5	m	swp	0	0
2013	Gimli	33M	NA	ALF	NA	D33	sb-alf	sb-alf	4.8	5	m	swp	0	0
2013	Gimli	34	NA	ALF	NA	E12	NA	alfum	2.5	4	um	swp	1	0.25
2013	Gimli	34	NA	ALF	NA	E12	alf-alf	alf-alf	2.5	4	m	swp	0	0
2013	Gimli	34	NA	ALF	NA	E12	sb-alf	sb-alf	2.5	4	m	swp	0	0
2013	Gimli	34M	NA	SB	NA	E60	NA	sbum	2.5	4	um	swp	0	0
2013	Gimli	34M	NA	SB	NA	E60	sb-sb	sb-sb	2.5	4	m	swp	0	0
2013	Gimli	34M	NA	SB	NA	E60	alf-sb	alf-sb	2.5	4	m	swp	0	0
2013	Gimli	35	NA	ALF	NA	E3	NA	alfum	8.3	5	um	swp	1	0.2
2013	Gimli	35	NA	ALF	NA	E3	alf-alf	alf-alf	8.3	5	m	swp	0	0
2013	Gimli	35	NA	ALF	NA	E3	sb-alf	sb-alf	8.3	5	m	swp	0	0
2013	Gimli	35M	NA	SB	NA	E69	NA	sbum	8.3	5	um	swp	0	0
2013	Gimli	35M	NA	SB	NA	E69	sb-sb	sb-sb	8.3	5	m	swp	0	0
2013	Gimli	35M	NA	SB	NA	E69	alf-sb	alf-sb	8.3	5	m	swp	0	0
2013	Gimli	36	NA	ALF	NA	E3	NA	alfum	24.1	5	um	swp	1	0.2
2013	Gimli	36	NA	ALF	NA	E3	alf-alf	alf-alf	24.1	5	m	swp	0	0
2013	Gimli	36	NA	ALF	NA	E3	sb-alf	sb-alf	24.1	5	m	swp	0	0
2013	Gimli	36M	NA	SB	NA	E69	NA	sbum	24.1	5	um	swp	0	0
2013	Gimli	36M	NA	SB	NA	E69	sb-sb	sb-sb	24.1	5	m	swp	0	0
2013	Gimli	36M	NA	SB	NA	E69	alf-sb	alf-sb	24.1	5	m	swp	0	0
2013	Gimli	37	NA	SB	NA	E42	NA	sbum	4.1	5	um	swp	1	0.2
2013	Gimli	37	NA	SB	NA	E42	sb-sb	sb-sb	4.1	5	m	swp	0	0
2013	Gimli	37	NA	SB	NA	E42	alf-sb	alf-sb	4.1	5	m	swp	0	0
2013	Gimli	37M	NA	ALF	NA	E30	NA	alfum	4.1	5	um	swp	0	0
2013	Gimli	37M	NA	ALF	NA	E30	alf-alf	alf-alf	4.1	5	m	swp	0	0
2013	Gimli	37M	NA	ALF	NA	E30	sb-alf	sb-alf	4.1	5	m	swp	0	0
2013	Gimli	38	NA	ALF	NA	F27	NA	alfum	8.6	5	um	swp	1	0.2
2013	Gimli	38	NA	ALF	NA	F27	alf-alf	alf-alf	8.6	5	m	swp	0	0
2013	Gimli	38	NA	ALF	NA	F27	sb-alf	sb-alf	8.6	5	m	swp	0	0
2013	Gimli	38M	NA	SB	NA	F45	NA	sbum	8.6	5	um	swp	0	0
2013	Gimli	38M	NA	SB	NA	F45	sb-sb	sb-sb	8.6	5	m	swp	0	0
2013	Gimli	38M	NA	SB	NA	F45	alf-sb	alf-sb	8.6	5	m	swp	0	0
2013	Gimli	39	NA	ALF	NA	F33	NA	alfum	28.2	5	um	swp	1	0.2
2013	Gimli	39	NA	ALF	NA	F33	alf-alf	alf-alf	28.2	5	m	swp	0	0
2013	Gimli	39	NA	ALF	NA	F33	sb-alf	sb-alf	28.2	5	m	swp	0	0
2013	Gimli	39M	NA	SB	NA	F39	NA	sbum	28.2	5	um	swp	0	0
2013	Gimli	39M	NA	SB	NA	F39	sb-sb	sb-sb	28.2	5	m	swp	0	0
2013	Gimli	39M	NA	SB	NA	F39	alf-sb	alf-sb	28.2	5	m	swp	0	0
2013	Gimli	40	NA	SB	NA	F60	NA	sbum	8.6	5	um	swp	1	0.2
2013	Gimli	40	NA	SB	NA	F60	sb-sb	sb-sb	8.6	5	m	swp	0	0
2013	Gimli	40	NA	SB	NA	F60	alf-sb	alf-sb	8.6	5	m	swp	0	0
2013	Gimli	40M	NA	ALF	NA	F12	NA	alfum	8.6	5	um	swp	0	0
2013	Gimli	40M	NA	ALF	NA	F12	alf-alf	alf-alf	8.6	5	m	swp	0	0
2013	Gimli	40M	NA	ALF	NA	F12	sb-alf	sb-alf	8.6	5	m	swp	0	0
2013	Gimli	41	NA	ALF	NA	F9	NA	alfum	4.5	5	um	swp	1	0.2
2013	Gimli	41	NA	ALF	NA	F9	alf-alf	alf-alf	4.5	5	m	swp	0	0
2013	Gimli	41	NA	ALF	NA	F9	sb-alf	sb-alf	4.5	5	m	swp	0	0
2013	Gimli	41M	NA	SB	NA	F63	NA	sbum	4.5	5	um	swp	0	0
2013	Gimli	41M	NA	SB	NA	F63	sb-sb	sb-sb	4.5	5	m	swp	0	0
2013	Gimli	41M	NA	SB	NA	F63	alf-sb	alf-sb	4.5	5	m	swp	0	0
2013	Gimli	42	NA	ALF	NA	G15	NA	alfum	8.2	5	um	swp	1	0.2
2013	Gimli	42	NA	ALF	NA	G15	alf-alf	alf-alf	8.2	5	m	swp	0	0
2013	Gimli	42	NA	ALF	NA	G15	sb-alf	sb-alf	8.2	5	m	swp	0	0
2013	Gimli	42M	NA	SB	NA	G57	NA	sbum	8.2	5	um	swp	0	0
2013	Gimli	42M	NA	SB	NA	G57	sb-sb	sb-sb	8.2	5	m	swp	0	0
2013	Gimli	42M	NA	SB	NA	G57	alf-sb	alf-sb	8.2	5	m	swp	0	0
2013	Gimli	43	NA	ALF	NA	G27	NA	alfum	4.1	5	um	swp	1	0.2
2013	Gimli	43	NA	ALF	NA	G27	alf-alf	alf-alf	4.1	5	m	swp	0	0
2013	Gimli	43	NA	ALF	NA	G27	sb-alf	sb-alf	4.1	5	m	swp	0	0
2013	Gimli	43M	NA	SB	NA	G45	NA	sbum	4.1	5	um	swp	0	0
2013	Gimli	43M	NA	SB	NA	G45	sb-sb	sb-sb	4.1	5	m	swp	0	0
2013	Gimli	43M	NA	SB	NA	G45	alf-sb	alf-sb	4.1	5	m	swp	0	0
2013	Gimli	44	NA	SB	NA	G51	NA	sbum	2.4	4	um	swp	1	0.25
2013	Gimli	44	NA	SB	NA	G51	sb-sb	sb-sb	2.4	4	m	swp	0	0
2013	Gimli	44	NA	SB	NA	G51	alf-sb	alf-sb	2.4	4	m	swp	0	0
2013	Gimli	44M	NA	ALF	NA	G21	NA	alfum	2.4	4	um	swp	0	0
2013	Gimli	44M	NA	ALF	NA	G21	alf-alf	alf-alf	2.4	4	m	swp	0	0
2013	Gimli	44M	NA	ALF	NA	G21	sb-alf	sb-alf	2.4	4	m	swp	0	0
2014	Carman	1	SB	SB	E63	C63	sb-sb	sb-sb	2	5	m	swp	2	0.4
2014	Carman	1	NA	SB	NA	C63	alf-sb	alf-sb	2	5	m	swp	0	0
2014	Carman	1	NA	SB	NA	C63	NA	sbum	2	5	um	swp	0	0
2014	Carman	1M	NA	ALF	NA	C39	alf-alf	alf-alf	2	5	m	swp	0	0
2014	Carman	1M	NA	ALF	NA	C39	sb-alf	sb-alf	2	5	m	swp	0	0
2014	Carman	1M	NA	ALF	NA	C39	NA	alfum	2	5	um	swp	0	0
2014	Carman	2	ALF	ALF	D39	G27	alf-alf	alf-alf	2	5	m	swp	1	0.2
2014	Carman	2	NA	ALF	NA	G27	sb-alf	sb-alf	2	5	m	swp	0	0
2014	Carman	2	NA	ALF	NA	G27	NA	alfum	2	5	um	swp	0	0
2014	Carman	2M	NA	SB	NA	G75	sb-sb	sb-sb	2	5	m	swp	0	0
2014	Carman	2M	NA	SB	NA	G75	alf-sb	alf-sb	2	5	m	swp	0	0
2014	Carman	2M	NA	SB	NA	G75	NA	sbum	2	5	um	swp	0	0
2014	Carman	3	ALF	ALF	C39	G27	alf-alf	alf-alf	2	5	m	swp	1	0.2
2014	Carman	3	NA	ALF	NA	G27	sb-alf	sb-alf	2	5	m	swp	0	0
2014	Carman	3	NA	ALF	NA	G27	NA	alfum	2	5	um	swp	0	0
2014	Carman	3M	NA	SB	NA	G75	sb-sb	sb-sb	2	5	m	swp	0	0
2014	Carman	3M	NA	SB	NA	G75	alf-sb	alf-sb	2	5	m	swp	0	0
2014	Carman	3M	NA	SB	NA	G75	NA	sbum	2	5	um	swp	0	0
2014	Carman	4	SB	ALF	C63	B30	sb-alf	sb-alf	2	5	m	swp	1	0.2
2014	Carman	4	NA	ALF	NA	B30	alf-alf	alf-alf	2	5	m	swp	0	0
2014	Carman	4	NA	ALF	NA	B30	NA	alfum	2	5	um	swp	0	0
2014	Carman	4M	NA	SB	NA	B72	sb-sb	sb-sb	2	5	m	swp	0	0
2014	Carman	4M	NA	SB	NA	B72	alf-sb	alf-sb	2	5	m	swp	0	0
2014	Carman	4M	NA	SB	NA	B72	NA	sbum	2	5	um	swp	0	0
2014	Carman	5	SB	ALF	E63	B30	sb-alf	sb-alf	2	5	m	swp	1	0.2
2014	Carman	5	NA	ALF	NA	B30	alf-alf	alf-alf	2	5	m	swp	0	0
2014	Carman	5	NA	ALF	NA	B30	NA	alfum	2	5	um	swp	0	0
2014	Carman	5M	NA	SB	NA	B72	sb-sb	sb-sb	2	5	m	swp	0	0
2014	Carman	5M	NA	SB	NA	B72	alf-sb	alf-sb	2	5	m	swp	0	0
2014	Carman	5M	NA	SB	NA	B72	NA	sbum	2	5	um	swp	0	0
2014	Carman	6	SB	ALF	E63	A30	sb-alf	sb-alf	2	5	m	swp	2	0.4
2014	Carman	6	NA	ALF	NA	A30	alf-alf	alf-alf	2	5	m	swp	0	0
2014	Carman	6	NA	ALF	NA	A30	NA	alfum	2	5	um	swp	0	0
2014	Carman	6M	NA	SB	NA	A72	sb-sb	sb-sb	2	5	m	swp	0	0
2014	Carman	6M	NA	SB	NA	A72	alf-sb	alf-sb	2	5	m	swp	0	0
2014	Carman	6M	NA	SB	NA	A72	NA	sbum	2	5	um	swp	0	0
2014	Carman	7	ALF	ALF	C39	A24	alf-alf	alf-alf	2	5	m	swp	2	0.4
2014	Carman	7	NA	ALF	NA	A24	sb-alf	sb-alf	2	5	m	swp	0	0
2014	Carman	7	NA	ALF	NA	A24	NA	alfum	2	5	um	swp	0	0
2014	Carman	7M	NA	SB	NA	A78	sb-sb	sb-sb	2	5	m	swp	0	0
2014	Carman	7M	NA	SB	NA	A78	alf-sb	alf-sb	2	5	m	swp	0	0
2014	Carman	7M	NA	SB	NA	A78	NA	sbum	2	5	um	swp	0	0
2014	Carman	8	ALF	ALF	E39	A24	alf-alf	alf-alf	2	5	m	swp	1	0.2
2014	Carman	8	NA	ALF	NA	A24	sb-alf	sb-alf	2	5	m	swp	0	0
2014	Carman	8	NA	ALF	NA	A24	NA	alfum	2	5	um	swp	0	0
2014	Carman	8M	NA	SB	NA	A78	sb-sb	sb-sb	2	5	m	swp	0	0
2014	Carman	8M	NA	SB	NA	A78	alf-sb	alf-sb	2	5	m	swp	0	0
2014	Carman	8M	NA	SB	NA	A78	NA	sbum	2	5	um	swp	0	0
2014	Carman	9	ALF	ALF	D39	E24	alf-alf	alf-alf	4	5	m	swp	1	0.2
2014	Carman	9	NA	ALF	NA	E24	sb-alf	sb-alf	4	5	m	swp	0	0
2014	Carman	9	NA	ALF	NA	E24	NA	alfum	4	5	um	swp	0	0
2014	Carman	9M	NA	SB	NA	E78	sb-sb	sb-sb	4	5	m	swp	0	0
2014	Carman	9M	NA	SB	NA	E78	alf-sb	alf-sb	4	5	m	swp	0	0
2014	Carman	9M	NA	SB	NA	E78	NA	sbum	4	5	um	swp	0	0
2014	Carman	10	SB	ALF	C63	E24	sb-alf	sb-alf	4	5	m	swp	1	0.2
2014	Carman	10	NA	ALF	NA	E24	alf-alf	alf-alf	4	5	m	swp	0	0
2014	Carman	10	NA	ALF	NA	E24	NA	alfum	4	5	um	swp	0	0
2014	Carman	10M	NA	SB	NA	E78	sb-sb	sb-sb	4	5	m	swp	0	0
2014	Carman	10M	NA	SB	NA	E78	alf-sb	alf-sb	4	5	m	swp	0	0
2014	Carman	10M	NA	SB	NA	E78	NA	sbum	4	5	um	swp	0	0
2014	Carman	11	SB	SB	D63	E63	sb-sb	sb-sb	4	5	m	swp	2	0.4
2014	Carman	11	NA	SB	NA	E63	alf-sb	alf-sb	4	5	m	swp	0	0
2014	Carman	11	NA	SB	NA	E63	NA	sbum	4	5	um	swp	0	0
2014	Carman	11M	NA	ALF	NA	E39	sb-alf	sb-alf	4	5	m	swp	0	0
2014	Carman	11M	NA	ALF	NA	E39	alf-alf	alf-alf	4	5	m	swp	0	0
2014	Carman	11M	NA	ALF	NA	E39	NA	alfum	4	5	um	swp	0	0
2014	Carman	12	SB	SB	C63	A54	sb-sb	sb-sb	4	5	m	swp	2	0.4
2014	Carman	12	NA	SB	NA	A54	alf-sb	alf-sb	4	5	m	swp	0	0
2014	Carman	12	NA	SB	NA	A54	NA	sbum	4	5	um	swp	0	0
2014	Carman	12M	NA	ALF	NA	A48	sb-alf	sb-alf	4	5	m	swp	0	0
2014	Carman	12M	NA	ALF	NA	A48	alf-alf	alf-alf	4	5	m	swp	0	0
2014	Carman	12M	NA	ALF	NA	A48	NA	alfum	4	5	um	swp	0	0
2014	Carman	13	SB	ALF	C63	G33	sb-alf	sb-alf	4	5	m	swp	1	0.2
2014	Carman	13	NA	ALF	NA	G33	alf-alf	alf-alf	4	5	m	swp	0	0
2014	Carman	13	NA	ALF	NA	G33	NA	alfum	4	5	um	swp	0	0
2014	Carman	13M	NA	SB	NA	G69	sb-sb	sb-sb	4	5	m	swp	0	0
2014	Carman	13M	NA	SB	NA	G69	alf-sb	alf-sb	4	5	m	swp	0	0
2014	Carman	13M	NA	SB	NA	G69	NA	sbum	4	5	um	swp	0	0
2014	Carman	14	SB	SB	C63	G72	sb-sb	sb-sb	4	5	m	swp	1	0.2
2014	Carman	14	NA	SB	NA	G72	alf-sb	alf-sb	4	5	m	swp	0	0
2014	Carman	14	NA	SB	NA	G72	NA	sbum	4	5	um	swp	0	0
2014	Carman	14M	NA	ALF	NA	G30	sb-alf	sb-alf	4	5	m	swp	0	0
2014	Carman	14M	NA	ALF	NA	G30	alf-alf	alf-alf	4	5	m	swp	0	0
2014	Carman	14M	NA	ALF	NA	G30	NA	alfum	4	5	um	swp	0	0
2014	Carman	15	ALF	ALF	C39	C21	alf-alf	alf-alf	4	5	m	swp	1	0.2
2014	Carman	15	NA	ALF	NA	C21	sb-alf	sb-alf	4	5	m	swp	0	0
2014	Carman	15	NA	ALF	NA	C21	NA	alfum	4	5	um	swp	0	0
2014	Carman	15M	NA	SB	NA	C81	sb-sb	sb-sb	4	5	m	swp	0	0
2014	Carman	15M	NA	SB	NA	C81	alf-sb	alf-sb	4	5	m	swp	0	0
2014	Carman	15M	NA	SB	NA	C81	NA	sbum	4	5	um	swp	0	0
2014	Carman	16	SB	ALF	E63	G24	sb-alf	sb-alf	6	5	m	swp	3	0.6
2014	Carman	16	NA	ALF	NA	G24	alf-alf	alf-alf	6	5	m	swp	0	0
2014	Carman	16	NA	ALF	NA	G24	NA	alfum	6	5	um	swp	0	0
2014	Carman	16M	NA	SB	NA	G78	sb-sb	sb-sb	6	5	m	swp	0	0
2014	Carman	16M	NA	SB	NA	G78	alf-sb	alf-sb	6	5	m	swp	0	0
2014	Carman	16M	NA	SB	NA	G78	NA	sbum	6	5	um	swp	0	0
2014	Carman	17	SB	ALF	D63	A45	sb-alf	sb-alf	8	5	m	swp	1	0.2
2014	Carman	17	NA	ALF	NA	A45	alf-alf	alf-alf	8	5	m	swp	0	0
2014	Carman	17	NA	ALF	NA	A45	NA	alfum	8	5	um	swp	0	0
2014	Carman	17M	NA	SB	NA	A57	sb-sb	sb-sb	8	5	m	swp	0	0
2014	Carman	17M	NA	SB	NA	A57	alf-sb	alf-sb	8	5	m	swp	0	0
2014	Carman	17M	NA	SB	NA	A57	NA	sbum	8	5	um	swp	0	0
2014	Carman	18	ALF	ALF	C39	B39	alf-alf	alf-alf	8	5	m	swp	1	0.2
2014	Carman	18	NA	ALF	NA	B39	sb-alf	sb-alf	8	5	m	swp	0	0
2014	Carman	18	NA	ALF	NA	B39	NA	alfum	8	5	um	swp	0	0
2014	Carman	18M	NA	SB	NA	B63	sb-sb	sb-sb	8	5	m	swp	0	0
2014	Carman	18M	NA	SB	NA	B63	alf-sb	alf-sb	8	5	m	swp	0	0
2014	Carman	18M	NA	SB	NA	B63	NA	sbum	8	5	um	swp	0	0
2014	Carman	19	SB	ALF	D63	F21	sb-alf	sb-alf	8	5	m	swp	1	0.2
2014	Carman	19	NA	ALF	NA	F21	alf-alf	alf-alf	8	5	m	swp	0	0
2014	Carman	19	NA	ALF	NA	F21	NA	alfum	8	5	um	swp	0	0
2014	Carman	19M	NA	SB	NA	F81	sb-sb	sb-sb	8	5	m	swp	0	0
2014	Carman	19M	NA	SB	NA	F81	alf-sb	alf-sb	8	5	m	swp	0	0
2014	Carman	19M	NA	SB	NA	F81	NA	sbum	8	5	um	swp	0	0
2014	Carman	20	SB	ALF	D63	B30	sb-alf	sb-alf	24	5	m	swp	1	0.2
2014	Carman	20	NA	ALF	NA	B30	alf-alf	alf-alf	24	5	m	swp	0	0
2014	Carman	20	NA	ALF	NA	B30	NA	alfum	24	5	um	swp	0	0
2014	Carman	20M	NA	SB	NA	B72	sb-sb	sb-sb	24	5	m	swp	0	0
2014	Carman	20M	NA	SB	NA	B72	alf-sb	alf-sb	24	5	m	swp	0	0
2014	Carman	20M	NA	SB	NA	B72	NA	sbum	24	5	um	swp	0	0
2014	Carman	21	SB	ALF	E63	G21	sb-alf	sb-alf	26	5	m	swp	2	0.4
2014	Carman	21	NA	ALF	NA	G21	alf-alf	alf-alf	26	5	m	swp	0	0
2014	Carman	21	NA	ALF	NA	G21	NA	alfum	26	5	um	swp	0	0
2014	Carman	21M	NA	SB	NA	G81	sb-sb	sb-sb	26	5	m	swp	0	0
2014	Carman	21M	NA	SB	NA	G81	alf-sb	alf-sb	26	5	m	swp	0	0
2014	Carman	21M	NA	SB	NA	G81	NA	sbum	26	5	um	swp	0	0
2014	Carman	22	SB	ALF	E63	B12	sb-alf	sb-alf	28	5	m	swp	1	0.2
2014	Carman	22	NA	ALF	NA	B12	alf-alf	alf-alf	28	5	m	swp	0	0
2014	Carman	22	NA	ALF	NA	B12	NA	alfum	28	5	um	swp	0	0
2014	Carman	22M	NA	SB	NA	B90	sb-sb	sb-sb	28	5	m	swp	0	0
2014	Carman	22M	NA	SB	NA	B90	alf-sb	alf-sb	28	5	m	swp	0	0
2014	Carman	22M	NA	SB	NA	B90	NA	sbum	28	5	um	swp	0	0
2014	Carman	23	ALF	SB	C39	C54	alf-sb	alf-sb	30	5	m	swp	1	0.2
2014	Carman	23	NA	SB	NA	B12	sb-sb	sb-sb	30	5	m	swp	0	0
2014	Carman	23	NA	SB	NA	B12	NA	sbum	30	5	um	swp	0	0
2014	Carman	23M	NA	ALF	NA	B90	sb-alf	sb-alf	30	5	m	swp	0	0
2014	Carman	23M	NA	ALF	NA	B90	alf-alf	alf-alf	30	5	m	swp	0	0
2014	Carman	23M	NA	ALF	NA	B90	NA	alfum	30	5	um	swp	0	0
2014	Carman	24	ALF	SB	C39	C57	alf-sb	alf-sb	30	5	m	swp	1	0.2
2014	Carman	24	NA	SB	NA	B12	sb-sb	sb-sb	30	5	m	swp	0	0
2014	Carman	24	NA	SB	NA	B12	NA	sbum	30	5	um	swp	0	0
2014	Carman	24M	NA	ALF	NA	B90	sb-alf	sb-alf	30	5	m	swp	0	0
2014	Carman	24M	NA	ALF	NA	B90	alf-alf	alf-alf	30	5	m	swp	0	0
2014	Carman	24M	NA	ALF	NA	B90	NA	alfum	30	5	um	swp	0	0
2014	Carman	25	ALF	ALF	E39	F15	alf-alf	alf-alf	32	5	m	swp	2	0.4
2014	Carman	25	NA	ALF	NA	F15	sb-alf	sb-alf	32	5	m	swp	0	0
2014	Carman	25	NA	ALF	NA	F15	NA	alfum	32	5	um	swp	0	0
2014	Carman	25M	NA	SB	NA	F84	sb-sb	sb-sb	32	5	m	swp	0	0
2014	Carman	25M	NA	SB	NA	F84	alf-sb	alf-sb	32	5	m	swp	0	0
2014	Carman	25M	NA	SB	NA	F84	NA	sbum	32	5	um	swp	0	0
2014	Carman	26	ALF	ALF	E39	F15	NA	alfum	48	5	um	swp	1	0.2
2014	Carman	26	NA	ALF	NA	F15	alf-alf	alf-alf	48	5	m	swp	0	0
2014	Carman	26	NA	ALF	NA	F15	sb-alf	sb-alf	48	5	m	swp	0	0
2014	Carman	26M	NA	SB	NA	F84	NA	sbum	48	5	um	swp	0	0
2014	Carman	26M	NA	SB	NA	F84	sb-sb	sb-sb	48	5	m	swp	0	0
2014	Carman	26M	NA	SB	NA	F84	alf-sb	alf-sb	48	5	m	swp	0	0

## Sheet: C7recapture_distance2013 & 2014
year	location	sample	released_field	recaptured_field	released_point	rec_point	movement	time_h	traveleddistance_m	speed	no of beetles				Meta data
2013	Gimli	7	SB	SB	C48	C48	sb-sb	4	0	0	1				year	Experiment year
2013	Gimli	7	SB	SB	C48	C48	sb-sb	4	0	0	1				location	Experiment location
2013	Gimli	7	SB	SB	C48	C48	sb-sb	4	0	0	1				sample	Sample number
2013	Gimli	7	SB	SB	C48	C48	sb-sb	4	0	0	1				released_field	Released field of marked Sevenspotted lady beetles (SB = soybean, ALF=alfalfa)
2013	Gimli	6	SB	SB	C48	C42	sb-sb	4	6	1.5	1				recaptured_field	Recaptured field of marked Sevenspotted lady beetles after relasing (SB = soybean, ALF=alfalfa)
2013	Gimli	6	SB	SB	C48	C42	sb-sb	4	6	1.5	1				released_point	Released point of marked Sevenspotted lady beetles in the field of either soybean or alfalfa
2013	Gimli	8	SB	SB	C48	C48	sb-sb	8	0	0	1				rec_point	Recaptured point of marked Sevenspotted lady beetles in the field of either soybean or alfalfa
2013	Gimli	8	SB	SB	C48	C48	sb-sb	8	0	0	1				movement	Recaptured Sevenspotted lady beetle movement direction: sb-alf (form soybean to alfalfa), alf-sb (from alfalfa to soybean), sb-sb (within soybean), alf-alf (within alfalfa)
2013	Gimli	20	SB	SB	E48	E48	sb-sb	2	0	0	1				time_h	Time in hours from releasing time to captured time of Seven spotted lady beetles
2013	Gimli	20	SB	SB	E48	E48	sb-sb	2	0	0	1				traveleddistance_m	Lady beetle's travelled distance from it's released point to the recaptured point
2013	Gimli	21	SB	SB	E48	E51	sb-sb	2	3	1.5	1				speed	traveled distance / time (m/h)
2013	Gimli	21	SB	SB	E48	E51	sb-sb	2	3	1.5	1				no of beetles	number of Seven spotted lady beetles captured
2013	Gimli	9	SB	SB	C48	C48	sb-sb	24	0	0	1
2013	Gimli	10	SB	SB	C48	C51	sb-sb	4	3	0.75	1
2013	Gimli	11	SB	SB	E48	C51	sb-sb	8	8.5	1.07	1
2013	Gimli	3	SB	ALF	C48	C18	sb-alf	4	30.3	7.57	1
2013	Gimli	12	SB	ALF	D48	D15	sb-alf	4	33	8.25	1
2013	Gimli	19	SB	ALF	C48	E27	sb-alf	8	22.5	2.81	1
2013	Gimli	16	ALF	ALF	D24	E24	alf-alf	4	4	1	1
2013	Gimli	16	ALF	ALF	D24	E24	alf-alf	4	4	1	1
2013	Gimli	16	ALF	ALF	D24	E24	alf-alf	4	4	1	1
2013	Gimli	2	ALF	ALF	C24	C12	alf-alf	4	12	3	1
2013	Gimli	2	ALF	ALF	C24	C12	alf-alf	4	12	3	1
2013	Gimli	5	ALF	ALF	C24	C27	alf-alf	4	3	0.75	1
2013	Gimli	5	ALF	ALF	C24	C27	alf-alf	4	3	0.75	1
2013	Gimli	17	ALF	ALF	E24	E27	alf-alf	2	3	1.5	1
2013	Gimli	17	ALF	ALF	E24	E27	alf-alf	2	3	1.5	1
2013	Gimli	1	ALF	ALF	C24	B24	alf-alf	8	4	0.5	1
2013	Gimli	4	ALF	ALF	C24	C27	alf-alf	2	3	1.5	1
2013	Gimli	13	ALF	ALF	E24	D24	alf-alf	48	4	0.08	1
2013	Gimli	14	ALF	ALF	D24	D27	alf-alf	4	3	0.75	1
2013	Gimli	15	ALF	ALF	E24	E24	alf-alf	2	0	0	1
2013	Gimli	18	ALF	ALF	D24	E27	alf-alf	4	5	1.25	1
2013	Gimli	18	ALF	ALF	E24	E27	alf-alf	4	3	0.75	1
2013	Gimli	22	ALF	ALF	E24	F27	alf-alf	4	5	1.25	1
2013	Gimli	23	ALF	ALF	E24	G21	alf-alf	24	8.5	0.36	1
2014	Carman	16	SB	ALF	E63	G24	sb-alf	6	39.8	6.64	1
2014	Carman	16	SB	ALF	E63	G24	sb-alf	6	39.8	6.64	1
2014	Carman	16	SB	ALF	E63	G24	sb-alf	6	39.8	6.64	1
2014	Carman	1	SB	SB	E63	C63	sb-sb	2	8	4	1
2014	Carman	1	SB	SB	E63	C63	sb-sb	2	8	4	1
2014	Carman	6	SB	ALF	E63	A30	sb-alf	2	36.7	18.34	1
2014	Carman	6	SB	ALF	E63	A30	sb-alf	2	36.7	18.34	1
2014	Carman	7	ALF	ALF	C39	A24	alf-alf	2	17	8.5	1
2014	Carman	7	ALF	ALF	C39	A24	alf-alf	2	17	8.5	1
2014	Carman	11	SB	SB	D63	E63	sb-sb	4	4	1	1
2014	Carman	11	SB	SB	D63	E63	sb-sb	4	4	1	1
2014	Carman	12	SB	SB	C63	A54	sb-sb	4	12	3.01	1
2014	Carman	12	SB	SB	C63	A54	sb-sb	4	12	3.01	1
2014	Carman	21	SB	ALF	E63	G21	sb-alf	26	42.8	1.64	1
2014	Carman	21	SB	ALF	E63	G21	sb-alf	26	42.8	1.64	1
2014	Carman	25	ALF	ALF	E39	F15	alf-alf	32	24.3	0.76	1
2014	Carman	25	ALF	ALF	E39	F15	alf-alf	32	24.3	0.76	1
2014	Carman	2	ALF	ALF	D39	G27	alf-alf	2	17	8.49	1
2014	Carman	3	ALF	ALF	C39	G27	alf-alf	2	20	10	1
2014	Carman	4	SB	ALF	C63	B30	sb-alf	2	33.2	16.62	1
2014	Carman	5	SB	ALF	E63	B30	sb-alf	2	35.1	17.56	1
2014	Carman	8	ALF	ALF	E39	A24	alf-alf	2	21.9	10.97	1
2014	Carman	9	ALF	ALF	D39	E24	alf-alf	4	15.5	3.88	1
2014	Carman	10	SB	ALF	C63	E24	sb-alf	4	39.8	9.95	1
2014	Carman	13	SB	ALF	C63	G33	sb-alf	4	34	8.5	1
2014	Carman	14	SB	SB	C63	G72	sb-sb	4	18.4	4.59	1
2014	Carman	15	ALF	ALF	C39	C21	alf-alf	4	18	4.5	1
2014	Carman	17	SB	ALF	D63	A45	sb-alf	8	21.6	2.7	1
2014	Carman	18	ALF	ALF	C39	B39	alf-alf	8	4	0.5	1
2014	Carman	19	SB	ALF	D63	F21	sb-alf	8	42.8	5.34	1
2014	Carman	20	SB	ALF	D63	B30	sb-alf	24	34	1.41	1
2014	Carman	22	SB	ALF	E63	B12	sb-alf	28	52.4	1.87	1
2014	Carman	23	ALF	SB	C39	C54	alf-sb	30	15	0.5	1
2014	Carman	24	ALF	SB	C39	C57	alf-sb	30	18	0.6	1

## Sheet: C7 captures_BMT_2013 & 2014
year	movement	rec_point	time	total_beetles						Meta data
2013	sb-alf	GI 1MT 1	24	4						year	Experiment year
2013	sb-alf	GI 1MT 2	24	1						movement	Recaptured Sevenspotted lady beetle movement direction: sb-alf (form soybean to alfalfa), alf-sb (from alfalfa to soybean), sb-sb (within soybean), alf-alf (within alfalfa)
2013	sb-alf	GI 1MT 3	24	0						rec_point	Six bi-directional Malaise traps (MT) established locations (GI= Gimli, Car = Carman) from MT 1 to MT 6
2013	sb-alf	GI 1MT 4	24	2						time	Bi-directional Malasie trap sample collected times (24 hours and 48 hours) after releasing marked Sevenspotted lady beetles
2013	sb-alf	GI 1MT 5	24	1						total_beetles	captured total Sevenspotted lady beetles (both marked and unmarked)
2013	sb-alf	GI 1MT 6	24	2
2013	alf-sb	GI 1MT 1	48	0
2013	alf-sb	GI 1MT 2	48	0
2013	alf-sb	GI 1MT 3	48	2
2013	alf-sb	GI 1MT 4	48	0
2013	alf-sb	GI 1MT 5	48	1
2013	alf-sb	GI 1MT 6	48	0
2014	sb-alf	Car MT1	24	1
2014	sb-alf	Car MT2	24	0
2014	sb-alf	Car MT3	24	2
2014	sb-alf	Car MT4	24	0
2014	sb-alf	Car MT5	24	2
2014	sb-alf	Car MT6	24	6
2014	sb-alf	Car MT7	24	2
2014	sb-alf	Car MT8	24	1
2014	sb-alf	Car MT9	24	0
2014	sb-alf	Car MT10	24	1
2014	alf-sb	Car MT1	24	0
2014	alf-sb	Car MT2	24	0
2014	alf-sb	Car MT3	24	0
2014	alf-sb	Car MT4	24	0
2014	alf-sb	Car MT5	24	0
2014	alf-sb	Car MT6	24	0
2014	alf-sb	Car MT7	24	0
2014	alf-sb	Car MT8	24	0
2014	alf-sb	Car MT9	24	0
2014	alf-sb	Car MT10	24	0
2014	sb-alf	Car MT1	48	0
2014	sb-alf	Car MT2	48	0
2014	sb-alf	Car MT3	48	2
2014	sb-alf	Car MT4	48	0
2014	sb-alf	Car MT5	48	1
2014	sb-alf	Car MT6	48	1
2014	sb-alf	Car MT7	48	0
2014	sb-alf	Car MT8	48	0
2014	sb-alf	Car MT9	48	2
2014	sb-alf	Car MT10	48	0
2014	alf-sb	Car MT1	48	0
2014	alf-sb	Car MT2	48	0
2014	alf-sb	Car MT3	48	0
2014	alf-sb	Car MT4	48	0
2014	alf-sb	Car MT5	48	0
2014	alf-sb	Car MT6	48	0
2014	alf-sb	Car MT7	48	0
2014	alf-sb	Car MT8	48	0
2014	alf-sb	Car MT9	48	0
2014	alf-sb	Car MT10	48	0
